# Supplementary material for: Incorporation of parental phenotypic data into multi‐omic models improves prediction of yield‐related traits in hybrid rice
Source: Plant Biotechnol J. 2020 Sep 2;19(2):261–72. doi: 10.1111/pbi.13458 (PMC7868986; doi:10.1111/pbi.13458)
Supplement: Supplementary file 2 — Data S1 Predicted four traits for all 21,945 potential crosses derived from 210 recombination inbred lines from 14 predictors. [file PBI-19-261-s002.xlsx]

## Sheet: Caption
Data S1 Predicted four traits for all 21,945 potential crosses derived from 210 recombination inbred lines from 14 predictors.
The 14 predictors are G, T, M, GT, GM, GP, TM, TP, MP, GTM, GTP, GMP, TMP, and GTMP, where G, T, M, and P represent genome, transcriptome, metabolome, and phenome, respectively.

## Sheet: YIELD
Num	Cross	G	T	M	GT	GM	TM	GTM	GP	TP	MP	GTP	GMP	TMP	GTMP
1	R001/R002	41.5829	44.3061	42.9561	42.6653	42.7161	43.3139	42.7164	40.7945	43.574	42.3047	41.8415	42.4348	42.8399	42.4349
2	R001/R003	42.8056	41.3048	42.413	42.1583	42.8012	42.48	42.8012	42.4352	41.3959	42.3301	42.131	42.4523	42.616	42.4525
3	R001/R004	42.5237	44.3175	44.5833	43.0204	44.5491	44.7662	44.5493	43.5083	44.6666	44.1948	44.0619	44.6189	44.586	44.6191
4	R001/R005	45.5498	47.0912	47.9465	47.5998	48.3091	47.8607	48.3095	46.1489	47.2555	47.6203	47.3281	48.4737	47.7728	48.4736
5	R001/R006	47.2684	47.9289	48.8451	47.4562	48.307	48.439	48.307	47.4381	47.4785	48.9736	47.4482	48.6076	48.8008	48.6074
6	R001/R007	43.5035	42.1781	42.3539	42.0364	43.2308	42.7799	43.2309	44.3824	44.1126	43.3278	44.1712	43.6887	43.948	43.6888
7	R001/R008	45.0974	44.4	45.0724	43.8908	44.8264	45.0869	44.8263	43.6506	43.3242	43.8925	43.382	43.7444	44.1142	43.7441
8	R001/R009	43.7601	44.0809	45.5059	43.8803	45.2036	45.3705	45.2036	44.2919	43.5757	44.1397	44.2521	44.5595	44.1469	44.5594
9	R001/R010	43.378	41.9673	40.7374	42.55	42.2858	41.189	42.2859	43.4904	41.5091	40.6636	43.121	42.2294	41.1476	42.2293
10	R001/R012	42.5426	43.3494	44.741	42.9156	43.8811	44.4387	43.8812	43.1817	43.4318	44.195	43.0401	43.2903	44.2162	43.2906
11	R001/R013	44.6736	46.2124	44.2817	45.8922	44.443	44.6739	44.4427	43.8116	44.7711	42.5766	44.5946	43.0871	42.7914	43.0869
12	R001/R014	41.8376	42.4611	41.7838	41.8619	41.8333	41.8941	41.8332	41.3117	41.8912	40.5408	41.7739	41.0683	40.8795	41.0682
13	R001/R015	44.487	44.114	44.1303	44.339	45.2229	44.1347	45.2231	46.8663	45.6539	45.7368	46.2914	46.5982	45.7647	46.5982
14	R001/R016	45.4083	44.3341	45.0804	44.9089	45.9941	45.2358	45.9943	46.0239	45.2717	45.9063	45.9938	46.0762	46.1507	46.0763
15	R001/R017	44.7031	43.6942	43.9764	43.6433	44.1837	43.9623	44.1837	43.6419	42.5117	42.2904	43.5725	43.0002	42.4763	43.0001
16	R001/R018	46.2703	45.3539	45.7522	45.6467	46.1037	46.1209	46.1038	45.3618	44.4975	44.5743	45.5387	45.3032	44.917	45.303
17	R001/R019	42.2912	43.3895	41.3653	42.8793	41.0208	41.7198	41.0205	42.4119	43.0013	40.5612	42.3932	40.3501	40.9698	40.3499
18	R001/R020	43.1533	45.3735	47.2107	44.5416	45.9425	47.279	45.9426	44.5206	46.6608	47.9818	45.2474	46.3816	48.2852	46.3818
19	R001/R021	47.0446	48.3326	48.037	48.3557	48.5867	47.9476	48.5868	47.0104	47.2403	47.8285	47.4233	48.5729	47.813	48.5727
20	R001/R022	43.7667	42.1302	44.0809	41.3656	43.0564	44.1202	43.0562	40.9592	40.9706	42.3726	41.1705	41.8875	42.4635	41.8873
21	R001/R023	41.8037	41.2207	38.8019	40.9886	39.5113	38.9643	39.5112	42.2423	41.3942	39.1144	41.7711	39.9761	39.3305	39.976
22	R001/R025	47.9209	47.3682	50.7798	47.0794	50.714	50.7566	50.7144	49.5464	49.5346	51.7925	49.3966	51.5343	52.0152	51.5342
23	R001/R027	45.2204	44.4454	43.1988	44.7917	44.0905	43.4472	44.0905	45.2183	44.2273	43.7227	45.2748	44.6076	43.9201	44.6073
24	R001/R028	42.4168	41.0041	41.1784	40.8541	41.021	41.0771	41.021	41.9952	40.6047	40.6831	41.8642	41.2702	40.7803	41.27
25	R001/R029	45.6806	45.2621	44.653	44.9539	44.3795	44.7985	44.3793	45.5057	44.766	44.5059	45.4539	44.4808	44.6953	44.4804
26	R001/R030	44.0362	45.1114	45.914	44.9851	46.2338	45.8658	46.2341	45.0775	45.9065	46.8398	45.1737	46.7047	46.9182	46.7049
27	R001/R031	41.1262	40.3302	39.1405	40.2962	39.8427	39.2726	39.8426	40.8333	39.796	38.5429	40.4721	39.4294	38.6272	39.4293
28	R001/R032	38.0021	39.9106	37.7534	39.0327	37.6071	37.9394	37.607	39.3704	39.9165	37.3751	39.8218	38.0589	37.6875	38.059
29	R001/R033	44.4126	46.1161	43.9463	45.6917	44.1792	44.4048	44.1791	45.1305	45.9878	44.4041	45.7262	44.6097	44.8889	44.6095
30	R001/R034	44.4903	45.5185	43.9357	45.3923	44.2303	44.3027	44.2302	47.1579	47.7794	46.8963	47.2849	46.2667	47.364	46.2667
31	R001/R036	46.7747	46.1835	44.4515	46.8027	45.2783	44.4266	45.2782	45.0872	44.5956	42.8827	45.2258	44.0577	42.9894	44.0573
32	R001/R039	42.2772	41.9633	39.2738	42.063	39.9391	39.7026	39.9389	41.7653	40.8665	38.6924	41.9252	40.0458	39.0117	40.0454
33	R001/R040	45.454	44.8564	42.2658	45.1015	43.6261	42.6538	43.626	46.974	45.9677	43.6217	46.8711	45.2078	44.1301	45.2075
34	R001/R041	45.6081	45.1694	44.1046	46.3367	45.6544	44.4721	45.6545	47.8956	47.3999	46.3008	48.2205	47.0942	46.9243	47.0941
35	R001/R042	46.6843	47.0056	46.9797	47.2657	47.1063	47.0736	47.1064	45.7635	45.5624	46.2607	46.3499	46.5836	46.4157	46.5835
36	R001/R043	41.6573	43.9645	42.6947	43.0079	42.599	43.0218	42.599	42.9497	43.7649	42.3256	43.2606	42.9575	42.6818	42.9573
37	R001/R044	42.9771	44.9718	42.3562	45.4051	43.7801	42.8447	43.7802	41.7116	42.6535	41.0821	42.6751	42.5572	41.534	42.5571
38	R001/R045	45.3574	45.1445	44.3698	44.5979	44.2371	44.169	44.2372	45.2405	45.9697	44.6016	45.3131	44.0398	44.795	44.0398
39	R001/R046	45.4196	46.0429	45.6118	46.5087	46.2194	45.8369	46.2195	45.7149	45.7145	44.8747	46.7082	45.8768	45.2115	45.8768
40	R001/R048	43.7723	44.4234	43.5877	43.7813	43.38	43.7121	43.3799	42.7832	43.0347	41.8352	43.1166	42.2876	42.0023	42.2874
41	R001/R049	42.5162	42.5705	41.4847	43.0726	42.465	41.8165	42.4651	41.8715	42.0197	40.8605	42.1188	41.7144	41.2167	41.7145
42	R001/R050	41.3073	43.6846	42.8341	42.9056	42.4495	42.9483	42.4493	42.8612	44.6581	43.4323	43.2835	42.6379	43.7267	42.638
43	R001/R051	42.1445	43.2498	40.8377	42.5861	41.2271	41.061	41.227	40.7826	41.5669	39.6044	41.1685	40.2304	39.735	40.2304
44	R001/R053	40.7613	42.2681	39.5683	40.9708	39.0864	40.1522	39.0863	38.8501	40.8183	38.5277	39.8516	38.5239	39.1206	38.5237
45	R001/R054	44.3468	44.0526	44.5824	43.5372	44.1121	44.7261	44.1121	43.4243	43.8853	44.1615	44.0166	43.8261	44.4848	43.826
46	R001/R055	43.424	42.7708	43.4996	42.9112	43.5305	43.4267	43.5306	42.8923	42.9501	43.7848	42.9449	43.4367	43.982	43.4368
47	R001/R056	44.4378	43.5825	43.5012	43.6081	43.6784	43.4458	43.6783	43.7431	42.917	42.7921	43.8208	43.1946	42.8491	43.1944
48	R001/R057	42.0736	43.4471	41.5343	43.0722	42.4065	42.1465	42.4065	43.1282	43.6739	41.1536	43.967	42.5485	41.8008	42.5483
49	R001/R059	44.6783	44.7597	47.0686	44.3647	45.8092	46.5413	45.8093	44.9898	44.6774	46.5712	45.1417	45.8069	46.5042	45.8068
50	R001/R060	40.6032	38.418	36.9625	38.1989	38.0551	37.0605	38.0551	39.1019	39.0723	36.9693	38.538	37.8173	37.4198	37.8176
51	R001/R061	42.0538	44.4545	43.6556	42.8399	42.6094	43.8367	42.609	41.6062	43.5416	42.7774	42.0544	41.8951	43.0481	41.895
52	R001/R062	42.3208	43.9637	43.0087	42.5666	42.7311	43.2572	42.731	41.5813	42.8378	41.6142	42.0887	41.773	41.9726	41.7729
53	R001/R063	42.4075	41.5786	40.5219	41.3391	41.2932	40.7719	41.2933	40.0044	40.1044	39.0977	39.9302	39.7583	39.3474	39.7583
54	R001/R064	43.4977	43.5718	41.35	43.4094	42.2402	41.6685	42.2402	44.7315	44.7071	43.0253	44.2952	43.2472	43.5716	43.2472
55	R001/R065	44.4195	41.6955	40.9233	42.1439	40.9374	40.6291	40.9369	42.5519	40.553	39.6946	41.8165	39.8833	39.574	39.8828
56	R001/R066	40.5197	40.5432	40.7562	40.3281	40.2381	40.4702	40.2379	40.7368	40.1658	40.155	41.0085	40.2352	40.0395	40.2349
57	R001/R067	43.6838	43.8235	43.4761	43.4806	43.5726	43.6292	43.5726	42.6211	42.7656	42.2446	42.7697	42.6347	42.6289	42.6347
58	R001/R068	41.6987	41.4342	41.0413	41.5603	41.2038	40.8888	41.2038	43.5979	43.2906	42.3866	43.3575	42.1435	42.5501	42.1436
59	R001/R069	42.7852	42.6892	41.3115	42.5439	41.1506	41.6343	41.1505	41.8667	41.1128	39.8942	42.1549	40.3556	40.3111	40.3554
60	R001/R070	44.241	44.4924	44.1087	44.1833	43.9941	44.3109	43.9939	44.6889	44.2023	43.2192	44.8189	43.9579	43.5881	43.9576
61	R001/R071	43.2408	44.3035	43.3974	43.5825	43.6938	43.7802	43.6939	45.4254	45.3519	44.2586	45.7984	44.8018	44.7509	44.8018
62	R001/R072	44.4683	44.0009	45.1113	44.4109	45.466	45.0744	45.4662	44.3289	44.3256	45.4482	44.6349	45.2253	45.6148	45.2253
63	R001/R073	42.6645	42.7182	40.6944	42.3437	40.7875	41.0508	40.7874	40.5991	41.0981	39.7142	41.1939	40.4016	40.2499	40.4013
64	R001/R074	41.1735	42.882	43.0234	41.8727	42.8455	43.3591	42.8458	41.1549	42.0652	42.1145	41.8696	42.5262	42.4252	42.5262
65	R001/R075	42.0038	43.4966	40.8221	43.1704	41.8395	41.3831	41.8396	42.0653	42.8588	40.7139	43.0242	41.8801	41.3462	41.8801
66	R001/R076	45.5166	45.9344	43.4132	45.3868	43.7091	43.6504	43.7087	49.2643	48.8623	46.375	48.9453	46.2953	46.6517	46.295
67	R001/R077	43.493	43.2157	45.1855	42.5905	43.9655	45.13	43.9655	42.2011	42.001	43.9927	42.3565	43.3371	44.0487	43.3371
68	R001/R078	43.7364	45.2605	44.9699	44.9366	44.3825	44.8772	44.3825	43.6295	43.7348	43.8604	44.0035	43.8097	43.7963	43.8097
69	R001/R079	42.9255	44.5983	45.1708	44.277	44.4219	45.2183	44.4219	44.8629	45.1125	45.3506	45.011	44.9729	45.5915	44.973
70	R001/R080	45.723	46.1318	47.7981	46.2302	47.357	47.2515	47.3573	49.0737	49.2048	50.082	49.238	49.382	50.0719	49.3822
71	R001/R081	44.1962	40.4603	41.602	42.1803	43.0942	41.2259	43.0942	44.869	40.6997	41.3621	43.9443	42.9655	41.1652	42.9653
72	R001/R082	43.9716	43.3396	42.4126	43.7784	42.8821	42.606	42.882	43.5251	42.2303	41.5239	43.5653	42.4004	41.8246	42.4002
73	R001/R083	45.934	44.4113	45.6081	45.7807	46.4666	45.1873	46.4668	45.7598	44.0641	44.7471	45.3737	45.6747	44.559	45.6745
74	R001/R084	45.9609	46.3448	47.435	46.478	47.4754	47.44	47.4756	47.1902	47.6127	47.4209	47.7597	47.375	47.854	47.3751
75	R001/R086	43.443	45.1569	42.5371	44.5757	41.9489	42.81	41.9487	43.2711	44.1053	42.3736	43.8516	42.0755	42.6677	42.0753
76	R001/R087	44.5314	44.7574	44.2754	44.898	44.6593	44.1985	44.6592	46.2672	44.7875	44.3231	45.9487	45.1909	44.3672	45.1905
77	R001/R089	46.2792	43.1276	43.1693	43.79	43.4538	43.1695	43.4538	42.9247	41.9051	41.5195	43.0243	42.2693	41.8687	42.2691
78	R001/R090	41.1109	42.5101	41.8733	42.0774	41.9302	41.8981	41.9302	43.5148	44.4547	43.6246	43.3781	43.1553	43.8193	43.1556
79	R001/R092	42.6849	43.5245	44.6366	43.1832	44.2392	44.3844	44.2394	44.1296	43.8378	44.2625	44.0972	44.3957	44.3363	44.3958
80	R001/R093	43.8252	45.9743	46.428	44.8927	45.7583	46.4244	45.7585	43.8146	44.6272	45.2982	44.025	45.1134	45.283	45.1134
81	R001/R094	47.1143	50.87	49.8372	50.5838	49.9264	50.1338	49.9267	49.2409	51.0581	50.8816	50.666	51.025	51.2733	51.0247
82	R001/R097	40.4988	38.7837	37.8572	38.7863	38.2416	38.2967	38.2413	39.0831	38.1612	37.7932	38.9992	38.048	38.2562	38.0481
83	R001/R098	41.683	43.473	43.9639	43.12	44.2153	44.441	44.2154	41.1608	42.3043	43.6237	41.9231	43.8158	43.9561	43.8159
84	R001/R099	40.5132	41.9983	42.0539	41.156	41.8681	42.459	41.8683	41.4127	41.7859	41.5187	41.9803	41.7989	42.045	41.799
85	R001/R100	44.1861	44.1792	44.0372	43.9383	44.597	44.4453	44.5971	46.8855	46.1274	45.9596	46.7927	46.6348	46.3505	46.6346
86	R001/R101	43.9514	46.0715	44.131	45.8442	44.9987	44.3624	44.9991	47.5407	48.6729	46.7994	47.6979	46.9272	46.987	46.9273
87	R001/R103	45.6619	45.9339	45.8997	45.5793	45.6812	45.8928	45.6811	45.1503	45.0099	45.3299	45.1983	45.3375	45.3712	45.3373
88	R001/R105	44.566	45.2751	41.764	44.6385	42.0773	41.8668	42.0771	43.0074	43.2889	39.486	43.3129	40.4194	39.777	40.4191
89	R001/R106	42.6862	41.5752	40.0048	41.2825	40.0976	40.2111	40.0974	42.0173	41.0748	39.8047	41.6784	40.1287	40.0908	40.1286
90	R001/R107	43.7145	44.2351	43.7942	44.3355	43.5922	43.8549	43.5923	46.7392	47.3362	46.8248	46.9043	46.2347	47.2084	46.235
91	R001/R108	44.3034	45.0518	43.5655	44.9297	44.144	43.7764	44.1438	42.8676	43.0105	41.8663	43.4903	43.0365	41.9331	43.0363
92	R001/R109	44.891	45.0862	44.938	44.7124	44.8188	45.1483	44.8188	44.6829	44.0926	44.3231	44.9743	44.7044	44.6052	44.7041
93	R001/R111	42.157	41.0303	38.3518	40.7539	39.0943	39.0546	39.0942	40.2306	39.9785	37.3834	40.6082	38.5531	38.1785	38.553
94	R001/R112	40.9271	40.4496	39.2903	40.3435	40.1412	39.4358	40.1412	41.2972	41.2297	40.0112	41.324	40.598	40.5628	40.598
95	R001/R113	41.8504	42.8251	41.022	41.6366	40.7085	41.2021	40.7082	41.6515	42.507	40.6296	41.9499	40.4213	40.7338	40.4211
96	R001/R115	43.3106	43.199	43.5513	42.4532	43.5284	43.8277	43.5286	42.4227	42.4079	42.4218	42.5585	42.6411	42.855	42.6411
97	R001/R116	45.8114	42.6257	41.71	43.3947	42.7096	41.7253	42.7094	45.8679	43.3269	42.392	45.4345	43.4057	42.8037	43.4053
98	R001/R118	41.531	38.9739	38.443	38.0181	37.6209	38.6072	37.6207	39.6379	39.7496	38.0594	39.2705	37.4695	38.5153	37.4696
99	R001/R119	45.1902	44.0606	42.5115	43.2202	42.1897	42.9772	42.1893	42.5892	42.7495	41.5015	42.9071	41.5264	41.9627	41.5259
100	R001/R120	42.7463	44.0346	44.2692	43.2463	44.0859	44.6007	44.086	43.2666	43.0778	43.9851	43.7618	44.1956	44.2096	44.1956
101	R001/R121	44.9125	43.9271	42.9013	44.5137	44.074	43.4054	44.0739	47.7271	45.8491	44.791	47.8946	46.0474	45.3463	46.047
102	R001/R122	43.9199	44.8105	43.5437	43.8317	43.7216	43.9394	43.7218	44.1606	45.5503	43.8505	44.3552	43.8205	44.4319	43.8206
103	R001/R123	44.3337	44.2825	44.1606	43.3974	44.0972	44.6085	44.0971	43.5089	43.5695	42.9523	43.6315	43.2445	43.3893	43.2443
104	R001/R125	44.7468	44.7576	44.1799	45.0207	45.1198	44.6599	45.1198	43.9837	43.5225	43.1004	44.4853	44.658	43.4901	44.6576
105	R001/R126	46.4003	45.4763	44.1893	45.4175	45.0193	44.4614	45.0192	45.5694	44.5926	43.8513	45.3588	44.7416	44.1871	44.7413
106	R001/R127	43.4595	42.8149	41.4851	42.9427	42.3248	41.6983	42.3247	42.9291	42.9206	41.8308	42.7498	42.1951	42.1656	42.1952
107	R001/R128	44.3521	42.7235	43.0786	42.9094	44.3404	43.2752	44.3403	44.7548	42.504	42.8919	44.2636	44.3096	43.1386	44.3094
108	R001/R129	40.7254	39.0551	38.026	38.4614	37.9337	38.5654	37.9336	40.4255	39.0735	37.9071	40.1594	38.4402	38.3615	38.4401
109	R001/R130	44.5776	43.7435	43.575	44.1782	43.9743	43.306	43.9742	44.7927	43.7956	43.349	44.6532	43.6549	43.3758	43.6549
110	R001/R131	41.1869	41.9298	42.9747	41.0521	42.5355	43.1358	42.5356	42.3681	43.5922	44.0256	42.3446	43.0862	44.4036	43.0865
111	R001/R132	43.9225	43.0812	43.1134	43.7473	43.4229	43.0022	43.4228	43.0849	41.5102	41.3299	43.1076	42.1314	41.247	42.1313
112	R001/R133	45.5035	43.9621	42.6685	44.8036	43.8478	42.8609	43.8477	45.5184	43.3306	41.863	45.5333	43.7965	42.19	43.796
113	R001/R135	45.1967	45.0829	43.5828	44.9049	43.6928	43.8094	43.6928	46.8803	46.5044	44.9056	47.0529	45.1027	45.1299	45.1025
114	R001/R137	42.2078	40.5574	40.6194	40.7155	40.9792	40.2928	40.9789	43.6529	42.836	42.735	43.3505	42.4516	42.8151	42.4514
115	R001/R138	46.8204	45.0196	44.8912	45.324	46.0119	45.1538	46.0119	45.733	44.05	43.5243	45.8293	45.1287	44.0228	45.1283
116	R001/R139	40.6326	40.8312	41.0095	39.6723	40.9518	41.0525	40.9517	40.284	40.3198	40.082	40.275	40.5811	40.1187	40.581
117	R001/R140	42.537	40.2068	42.4411	40.5442	43.09	42.6511	43.09	43.0572	40.5387	42.8342	42.7924	43.6372	43.2646	43.637
118	R001/R141	43.1199	41.5357	40.186	41.609	40.0688	40.2289	40.0684	42.5781	42.1856	40.9003	42.1257	40.5472	41.0081	40.547
119	R001/R142	44.3271	46.0624	44.8196	45.3513	44.6641	44.8942	44.6643	43.6168	44.657	43.5226	44.3219	43.5324	43.7583	43.5323
120	R001/R143	42.8025	43.8685	43.5459	43.5702	43.7981	43.5842	43.7982	43.099	43.0256	42.266	43.2126	43.2116	42.3611	43.2115
121	R001/R144	40.361	39.1018	40.0225	39.3959	40.5487	40.0617	40.5487	40.3372	39.3696	39.3667	40.228	39.8899	39.6168	39.8901
122	R001/R145	43.4963	41.6836	40.1387	42.0298	40.3378	40.3546	40.3378	41.5887	41.781	40.385	41.5369	40.3063	40.7207	40.3063
123	R001/R146	45.7763	46.9655	46.8867	45.7262	46.2332	46.7234	46.2333	44.8119	45.688	46.3988	45.3016	45.9309	46.3355	45.9308
124	R001/R147	44.3388	44.8926	46.5833	44.6594	46.1611	46.3339	46.1611	43.8358	43.6098	45.1336	43.9725	45.6644	45.0171	45.6645
125	R001/R148	43.1393	44.8178	45.1544	43.9239	44.16	44.8014	44.1598	42.3608	44.1515	43.8719	42.9474	43.1493	43.8657	43.1494
126	R001/R149	39.595	40.068	39.7359	39.0148	38.7353	39.7778	38.7351	39.3202	40.7574	40.2224	39.5792	38.9155	40.6505	38.9159
127	R001/R150	45.0064	46.0029	46.6391	44.8661	46.0494	47.0666	46.0495	43.5484	44.8626	45.2147	43.8987	44.9395	45.8478	44.9395
128	R001/R151	42.3393	42.3917	41.5956	42.5541	41.5336	41.5454	41.5331	42.5691	41.3791	40.4673	42.5215	41.0889	40.3653	41.0886
129	R001/R152	44.611	44.1373	43.3905	44.2008	43.5819	43.4402	43.5818	44.6841	44.2078	43.9374	44.7372	43.975	44.2313	43.9749
130	R001/R153	45.1944	46.5833	44.6698	45.8181	44.7641	45.3955	44.7642	45.1253	46.7257	44.7295	45.8651	44.7211	45.6512	44.721
131	R001/R154	44.42	40.7656	41.3662	41.26	41.8005	41.5888	41.8002	42.3404	40.1797	40.2851	42.1829	41.2438	40.7097	41.2436
132	R001/R155	42.2171	43.4644	41.8711	42.3325	41.5703	42.2412	41.5701	40.9609	42.096	40.474	41.5039	40.6231	40.8716	40.6229
133	R001/R156	43.7079	44.4652	44.3272	43.4206	43.547	44.3491	43.5469	43.1938	44.1108	43.6476	43.4961	43.2014	43.9778	43.2014
134	R001/R157	41.3463	41.7104	40.7477	40.5684	40.0168	40.7794	40.0164	41.9028	43.1146	41.7673	42.3195	40.7032	42.117	40.7033
135	R001/R158	44.5219	45.7165	44.2966	45.9111	44.952	44.7087	44.9521	43.5146	45.3347	43.5409	44.8965	44.3689	43.9749	44.3689
136	R001/R159	45.4406	45.2533	44.6136	45.0249	44.7026	44.4227	44.7026	44.6831	43.7801	42.8787	44.4094	43.5937	42.9254	43.5935
137	R001/R160	42.5608	42.3218	41.8512	42.6304	42.6295	41.783	42.6296	42.76	42.3139	41.1883	42.8908	42.0082	41.282	42.0082
138	R001/R161	44.7024	46.5487	46.6385	45.683	45.8098	46.6249	45.8098	45.392	47.5186	47.6086	46.1634	46.4662	47.7797	46.4661
139	R001/R163	42.6442	43.2515	42.5308	42.4554	42.1878	42.6876	42.1876	42.4366	42.5482	42.5789	42.4671	42.3916	42.772	42.3915
140	R001/R164	45.51	44.4998	42.351	45.0032	42.8162	42.1107	42.8159	44.0772	42.9425	41.2901	44.1658	42.4152	41.1457	42.4147
141	R001/R166	45.6893	46.2892	45.7095	46.1299	45.8079	45.8437	45.8078	45.8695	45.9586	46.3516	45.9457	46.1133	46.3832	46.1132
142	R001/R167	43.639	44.1641	42.5939	42.8859	42.375	43.4332	42.3752	41.6071	44.0021	42.0895	42.3818	41.8688	43.1218	41.8689
143	R001/R168	43.2463	42.8535	43.7551	42.222	42.9083	43.7107	42.9083	43.234	42.8782	43.0524	43.4341	42.5772	43.2685	42.5772
144	R001/R169	42.4702	44.4619	45.1029	43.2583	43.9583	45.2129	43.9583	43.0706	43.9076	44.3203	43.5018	43.8115	44.624	43.8116
145	R001/R170	41.8017	43.2737	42.0374	42.4603	42.4374	42.3754	42.4376	42.7436	43.3882	42.4097	42.9689	42.6838	42.8586	42.6837
146	R001/R171	44.1561	42.6175	42.5253	42.4202	42.3897	42.4832	42.3895	46.1517	45.5584	44.508	45.8085	43.8552	44.8163	43.8552
147	R001/R172	47.0708	47.819	48.0387	48.1674	48.8075	48.5982	48.8079	46.5109	47.3019	47.2698	47.8031	48.3083	47.9456	48.3081
148	R001/R173	42.9741	44.5358	43.7692	43.2367	44.0643	44.5457	44.0643	42.735	44.1426	43.5179	43.319	43.9831	44.1807	43.9831
149	R001/R174	41.1175	43.6897	40.2819	41.7734	40.1596	40.8556	40.1594	41.1511	43.572	39.6417	41.9763	39.7559	40.349	39.756
150	R001/R175	40.4842	39.7822	39.5796	39.3023	39.5279	39.3819	39.5278	40.5296	40.6404	40.1359	40.0043	39.6316	40.3091	39.6319
151	R001/R176	41.0044	42.1974	39.4553	40.9815	39.3585	39.7677	39.3582	41.0114	42.0507	39.7996	41.0224	39.8364	40.1058	39.8363
152	R001/R177	43.4071	42.3187	41.3333	42.2428	42.2774	41.3097	42.2774	42.7316	41.7319	40.9228	42.6852	42.2464	40.9531	42.2463
153	R001/R178	44.8243	49.1106	48.5694	47.7244	47.7246	48.9878	47.7249	45.9874	48.7468	47.9948	47.366	47.8234	48.5314	47.8234
154	R001/R179	40.966	43.2538	41.0938	42.0629	40.8563	41.5585	40.856	42.7133	44.566	42.673	42.952	41.7056	43.2182	41.7056
155	R001/R180	44.4955	43.6806	43.3208	43.4688	43.3242	43.3181	43.3241	43.6074	43.24	42.6577	43.5789	42.8294	42.8384	42.8293
156	R001/R181	45.1933	45.6736	45.2166	44.8031	44.6063	45.4251	44.6061	45.6544	45.1876	45.056	45.4994	45.1089	45.2398	45.1086
157	R001/R182	44.4204	43.9688	44.5304	43.5586	44.456	44.6512	44.4561	44.076	43.3883	44.5278	44.0044	44.8667	44.8188	44.8666
158	R001/R183	46.0811	46.3684	47.4656	45.467	46.9813	47.3389	46.9815	45.641	46.4193	47.338	45.4574	46.7159	47.3961	46.7159
159	R001/R184	42.7298	43.9244	42.8679	43.5526	43.3005	42.911	43.3006	42.1929	42.783	41.838	42.2403	42.316	41.9005	42.3161
160	R001/R185	44.941	46.272	46.7133	45.4697	46.3771	46.5683	46.3771	44.9166	45.4714	45.3422	45.2304	45.5463	45.3678	45.5462
161	R001/R186	45.3293	46.4714	45.5431	45.4501	45.236	45.654	45.2359	45.5989	46.7744	45.2127	45.9951	45.0488	45.4905	45.0488
162	R001/R187	44.4493	42.7879	43.5195	43.207	44.4191	43.1913	44.4191	46.7183	45.2187	45.5227	46.0454	45.848	45.7083	45.848
163	R001/R188	39.647	42.5792	41.7164	41.3914	41.5175	41.51	41.5176	39.7839	41.6363	40.8567	40.1261	40.7714	40.9036	40.7718
164	R001/R189	42.4725	42.5231	42.0979	42.363	42.4087	42.5642	42.4085	43.3191	42.6969	42.4994	43.6465	43.3613	42.7952	43.361
165	R001/R190	39.8577	40.3506	40.3281	39.7616	39.6908	40.3617	39.6906	41.193	41.0702	40.8608	41.3479	40.4673	41.0977	40.4674
166	R001/R191	43.2705	45.6879	44.913	44.7799	44.7283	45.0157	44.7282	47.5594	48.9574	48.2588	47.7739	47.5644	48.5062	47.5646
167	R001/R193	41.9862	44.0321	43.988	42.8599	43.3488	44.3887	43.3491	41.0672	42.3922	42.7868	41.9582	42.6213	43.1451	42.6213
168	R001/R194	40.2961	41.2919	42.0937	41.6557	42.3077	41.7068	42.3076	41.0894	41.2161	41.4133	41.5233	41.9319	41.2298	41.9321
169	R001/R195	44.7378	44.2941	42.9518	44.8452	43.7086	42.7676	43.7085	45.7492	44.8816	43.8561	45.629	44.5999	43.8739	44.5997
170	R001/R196	44.3573	45.1466	46.3885	44.8643	46.1898	46.1442	46.1898	45.1475	46.2014	47.9045	45.337	46.9575	47.945	46.9576
171	R001/R197	44.537	46.2764	47.1536	45.513	47.4271	47.5296	47.4274	44.2639	45.2807	46.0312	45.0646	46.6658	46.6149	46.6659
172	R001/R198	44.3038	44.7639	44.3649	44.6556	44.3781	44.372	44.3779	44.0294	44.146	42.8877	44.7362	43.5452	43.1047	43.5449
173	R001/R199	41.7708	41.9622	39.7992	41.0552	39.8949	40.3441	39.8948	40.8396	41.5762	38.8893	41.2466	39.3055	39.5744	39.3053
174	R001/R200	44.7751	45.0055	45.5524	45.366	45.866	45.6613	45.8661	43.8519	44.6275	45.383	44.2357	45.4007	45.82	45.4009
175	R001/R202	41.6221	41.5071	40.3233	42.25	40.844	40.1745	40.8437	40.5958	40.0783	38.9643	40.8457	39.7502	38.864	39.7501
176	R001/R203	40.1158	39.2523	40.3016	39.7011	40.8442	40.1173	40.8441	41.4392	39.338	40.7942	41.0342	41.6262	40.5655	41.6263
177	R001/R204	40.7747	38.2534	40.8271	38.4016	39.9689	40.451	39.969	39.3163	38.411	40.2039	39.2655	39.7601	40.2209	39.7604
178	R001/R205	43.0891	45.022	45.3201	44.3384	44.5435	45.5524	44.5434	44.0121	45.6503	46.1376	44.8595	45.1372	46.5709	45.1371
179	R001/R206	44.006	45.9363	45.1793	44.4662	44.5924	45.7361	44.5925	44.1259	45.5357	44.2347	44.9533	44.0012	44.8806	44.001
180	R001/R208	41.8505	43.0131	41.0873	42.0117	41.0356	41.7655	41.0355	40.8334	41.5966	39.2364	41.3241	39.6	39.8191	39.6
181	R001/R209	45.1208	46.505	48.1903	45.7837	46.6842	47.4349	46.6843	47.571	47.3507	48.4825	47.3818	47.6898	48.2858	47.6897
182	R001/R210	44.8729	46.1818	45.5663	45.3534	45.8556	45.7844	45.8557	46.9161	47.7009	46.8319	47.0666	46.7741	47.178	46.7742
183	R001/R211	46.6078	45.536	45.177	45.3805	45.1906	45.1938	45.1908	44.3751	44.1315	43.2336	44.6848	43.7808	43.3202	43.7805
184	R001/R213	42.5627	42.9795	38.9755	42.2341	39.979	39.4562	39.9786	41.2947	42.0007	38.6088	41.328	39.8741	38.9156	39.8739
185	R001/R214	45.3486	47.4847	46.251	47.0586	46.8646	46.3818	46.8649	46.4172	47.4388	46.6568	46.8094	47.2484	46.9752	47.2484
186	R001/R216	43.434	43.8057	43.4101	43.5253	44.622	43.571	44.622	43.2898	44.0264	43.1527	43.2564	43.6953	43.5803	43.6954
187	R001/R218	43.8803	43.3081	41.7753	43.2123	42.6478	42.2287	42.648	45.1377	43.9792	42.2929	45.006	43.6608	42.8138	43.6608
188	R001/R219	41.578	43.0384	41.9582	42.1112	41.8122	42.0162	41.8122	39.9175	41.7092	40.8159	40.6085	41.1473	41.0266	41.1473
189	R001/R220	44.5656	45.491	44.9307	44.728	45.1484	45.0208	45.1483	46.1957	46.5318	46.0093	46.2516	46.4087	46.2554	46.4085
190	R001/R221	41.424	41.6263	40.1535	40.9082	40.2216	40.2453	40.2214	40.7589	41.9563	40.2001	40.9414	40.0143	40.6403	40.0145
191	R001/R222	45.4512	45.5885	45.6073	44.7084	45.2838	45.8216	45.2837	43.2196	43.7116	44.0057	43.4223	43.7661	44.2047	43.7659
192	R001/R223	41.9285	41.6718	42.4257	40.6913	41.7886	42.6488	41.7884	40.7431	40.8816	41.1951	40.8216	41.0433	41.5674	41.0433
193	R001/R224	42.9836	43.3601	41.9469	42.7227	41.6284	41.7709	41.6283	43.6842	43.5406	41.6015	43.3623	41.7975	41.7622	41.7975
194	R001/R225	44.3009	44.2529	42.5901	43.1727	41.9912	42.8004	41.991	46.4104	46.4613	44.4399	46.1745	43.656	44.9606	43.6559
195	R001/R226	41.6826	40.4146	38.431	40.4546	38.7929	38.773	38.7927	40.7208	39.4253	37.3286	40.794	38.3366	37.6712	38.3364
196	R001/R227	41.5173	41.897	39.2648	41.3711	39.858	39.6528	39.8578	42.2766	41.4075	38.3038	42.1601	39.6091	38.8028	39.609
197	R001/R228	43.2154	44.0449	43.9722	42.7923	43.5336	44.5182	43.5339	44.9452	45.3803	44.812	45.1332	44.4167	45.5195	44.4167
198	R001/R229	44.9972	47.9425	48.1012	46.5988	46.7527	48.2851	46.7525	47.5381	49.7235	49.9323	48.3908	48.309	50.3146	48.309
199	R001/R230	43.828	44.6094	42.8975	44.2849	43.5954	43.3016	43.5952	42.3547	42.586	40.6353	42.9613	41.7459	41.0289	41.7456
200	R001/R231	43.7595	43.3111	40.9668	42.1545	40.0016	41.0681	40.0011	43.4243	44.5504	42.0402	43.388	40.9601	42.333	40.9598
201	R001/R232	44.7589	44.4148	45.2514	44.075	45.0563	45.1848	45.0563	46.024	45.0972	45.0633	45.7319	45.3262	45.3183	45.3261
202	R001/R233	44.6524	45.9253	47.1008	45.5539	47.7484	47.107	47.7488	47.5194	48.0338	48.921	47.5574	48.9857	49.2563	48.9858
203	R001/R234	39.6325	41.9478	40.6733	39.886	39.3489	41.1022	39.3485	40.4567	41.8156	39.7878	40.732	39.1486	40.306	39.1486
204	R001/R235	43.8618	43.3531	41.8918	43.5444	42.9182	42.2438	42.918	44.5701	43.2117	41.1179	44.6962	42.7776	41.522	42.7774
205	R001/R236	44.4013	43.3314	44.4142	43.463	43.696	44.4119	43.6959	43.6213	43.2822	43.6859	43.895	43.4237	44.0393	43.4236
206	R001/R237	43.0993	42.7204	41.0283	42.6566	41.8778	41.3926	41.8776	42.56	42.3046	40.6888	42.3464	41.4511	41.0689	41.4511
207	R001/R238	44.2533	43.8938	42.468	43.849	43.3321	43.0339	43.3319	44.1152	43.588	41.6058	44.3723	42.7252	42.0771	42.7248
208	R001/R239	41.7633	42.8406	43.1708	42.7424	42.7415	43.3558	42.7415	41.3124	41.3086	41.5493	41.9961	41.605	41.8054	41.6049
209	R001/R241	45.8188	44.4787	44.0485	45.037	44.0304	43.8657	44.03	45.5646	43.5944	43.3101	45.4908	43.9601	43.453	43.9594
210	R002/R003	42.499	41.4706	40.3664	41.3763	40.057	40.6319	40.0568	42.0801	43.1637	41.8583	41.3737	39.8861	42.3212	39.8864
211	R002/R004	43.2543	44.4757	44.1092	43.9508	44.4328	44.4269	44.4329	39.6765	39.8972	38.6965	40.3451	40.8394	38.9171	40.8395
212	R002/R005	45.2459	47.4458	49.6261	47.3068	48.5008	49.2459	48.5012	45.5872	50.6052	51.3676	46.5892	48.5994	51.625	48.5999
213	R002/R006	48.3294	48.4599	49.3123	48.762	50.2311	49.2336	50.2316	48.7257	48.7722	49.9775	48.5947	50.3933	50.048	50.3934
214	R002/R007	42.7376	42.7703	42.6914	41.4845	42.0625	43.1172	42.0624	43.9853	46.009	45.173	43.6903	43.3325	45.859	43.3327
215	R002/R008	44.7411	44.7557	45.8407	43.5736	44.592	45.804	44.592	44.8061	43.1672	43.9901	44.3836	44.6628	44.0007	44.6624
216	R002/R009	43.0632	44.038	45.8593	43.1844	44.6016	45.7537	44.6017	46.9227	49.3206	50.0066	46.3644	47.4662	50.2601	47.467
217	R002/R010	44.0079	41.9784	42.8307	43.2155	44.3134	42.8669	44.3137	43.6253	41.3676	42.2156	42.7984	43.34	42.3502	43.3402
218	R002/R012	42.8001	43.6359	42.8869	43.1572	41.9943	43.0046	41.9939	41.7308	44.0426	42.7978	41.5538	41.006	43.152	41.0065
219	R002/R013	45.2237	46.1397	45.3439	46.2646	45.843	45.7592	45.8432	41.8513	41.3721	40.7618	42.6814	42.864	40.6772	42.8638
220	R002/R014	42.2724	42.3944	42.4263	41.9067	42.2327	42.2924	42.2328	43.5611	45.9074	44.5572	43.4082	42.9706	45.0553	42.9711
221	R002/R015	43.6972	44.4859	44.334	43.7958	43.7501	44.3121	43.7501	46.6242	46.9691	46.9596	45.9917	46.0885	46.9985	46.0887
222	R002/R016	44.1168	44.9824	45.417	44.2573	44.8638	45.6311	44.8637	43.9548	46.7704	47.0554	43.7836	44.9984	47.4132	44.9988
223	R002/R017	43.8956	44.2061	45.2435	43.2295	44.1116	45.2082	44.1115	43.8583	42.4188	43.5872	43.6978	44.0582	43.4351	44.058
224	R002/R018	45.4453	45.306	43.9403	45.1924	44.8178	44.5283	44.818	46.0341	48.4692	46.8962	46.0379	45.741	47.5447	45.7414
225	R002/R019	43.3663	43.2782	42.8148	43.7131	43.0957	43.0118	43.0957	44.1367	44.1471	43.2456	43.977	43.251	43.635	43.2511
226	R002/R020	44.0977	45.5865	46.8897	45.895	46.8919	47.0059	46.8923	44.8566	47.7934	48.454	45.4117	47.2766	48.8775	47.2772
227	R002/R021	47.0712	48.0592	48.5017	48.1162	48.6094	48.303	48.6096	45.9569	44.9949	46.4006	46.3243	47.3678	46.012	47.3674
228	R002/R022	45.2825	42.3949	43.9812	42.8674	44.2587	43.8045	44.2589	46.7412	47.4207	48.0971	46.3414	46.4056	48.4257	46.4061
229	R002/R023	41.2772	40.5797	39.2375	39.9119	38.8377	39.1341	38.8376	42.0679	41.9106	40.6912	41.3127	39.8124	40.7112	39.8126
230	R002/R025	48.0127	47.751	49.7097	47.0326	49.4257	50.1015	49.426	49.9654	51.7587	53.434	49.7041	51.5037	53.9393	51.504
231	R002/R027	44.7922	43.8223	44.6135	44.0646	45.081	44.7165	45.0812	40.1441	38.2741	39.3372	40.4856	41.3918	39.1634	41.3914
232	R002/R028	42.0576	41.5778	40.2944	41.0968	40.2816	40.5705	40.2815	43.2255	44.8703	43.6443	42.8351	41.7814	44.1972	41.7819
233	R002/R029	46.16	45.1681	45.2301	45.5276	45.7152	45.257	45.7153	45.2614	44.717	45.0179	44.9668	44.9951	45.1536	44.9949
234	R002/R030	43.3572	45.6241	46.9156	44.4657	45.8753	46.8648	45.8756	43.2954	47.0971	48.0638	43.4245	45.7604	48.2235	45.761
235	R002/R031	41.1847	40.7637	40.2148	40.6324	40.2524	40.1264	40.2522	39.0407	37.7609	37.3702	38.9191	39.0322	36.9866	39.0319
236	R002/R032	37.6811	40.2358	38.5469	39.1088	37.4879	38.85	37.4877	41.5253	44.5905	43.047	41.5568	40.0464	43.6113	40.0471
237	R002/R033	44.0524	45.9355	43.7992	45.7209	44.1698	44.1194	44.1698	45.5184	46.7993	44.8526	45.9321	45.0462	45.2614	45.0462
238	R002/R034	44.7214	45.6477	44.955	45.8924	45.764	45.1356	45.7643	47.3307	49.1782	48.6974	47.4537	48.0194	49.0488	48.0199
239	R002/R036	44.7316	46.2821	46.641	45.2472	45.029	46.3303	45.0291	43.1983	43.494	44.286	43.609	44.5023	43.8978	44.5021
240	R002/R039	42.259	42.4665	41.0781	42.2909	40.9289	41.5891	40.9291	42.399	44.1422	42.6539	42.3332	41.0615	43.3291	41.0619
241	R002/R040	45.3768	44.9529	44.5264	45.5381	45.4342	44.7526	45.4344	46.9596	46.7246	46.604	46.8784	47.1498	46.9154	47.15
242	R002/R041	44.7626	45.218	44.9354	45.5573	45.0683	44.9343	45.0684	46.6329	48.4067	48.2542	46.8544	46.8712	48.6137	46.8715
243	R002/R042	46.1642	47.055	47.8002	46.8957	46.9159	47.8458	46.9159	44.2117	43.628	45.9356	44.9218	46.1458	45.5765	46.1456
244	R002/R043	42.0548	43.9574	44.1133	43.4412	44.0003	44.2238	44.0005	43.1241	46.0463	45.7755	43.0431	44.1414	46.1818	44.1419
245	R002/R044	42.1965	45.1825	43.126	45.0192	42.9192	43.4779	42.9192	41.7284	44.0573	42.47	42.5518	42.0904	42.8934	42.0906
246	R002/R045	45.5349	45.2694	43.5146	44.8379	43.6474	43.5923	43.6473	45.741	48.1796	46.0423	45.6006	44.5165	46.3765	44.5166
247	R002/R046	44.7088	46.4718	49.0072	46.2758	47.2464	48.7695	47.2464	43.1331	42.9545	45.2054	44.1617	44.9067	44.8906	44.9065
248	R002/R048	45.0424	44.3852	44.8943	44.9205	45.5436	45.0285	45.5438	46.6921	48.0883	48.086	46.3672	46.9008	48.4383	46.9013
249	R002/R049	42.2471	42.5047	42.5521	42.7448	42.4323	42.8709	42.4323	42.0454	42.9922	43.3263	42.1757	42.2086	43.6851	42.2089
250	R002/R050	41.9237	44.5378	45.9634	43.7354	45.2316	45.9694	45.2321	46.5345	49.2865	49.7515	46.8496	47.9053	50.1716	47.9059
251	R002/R051	42.5255	42.8803	42.7249	42.6844	41.9544	42.6064	41.9543	40.8287	39.6971	40.3955	41.0127	40.8353	40.0103	40.8352
252	R002/R053	41.3423	42.2955	40.271	41.4069	39.7848	40.7509	39.7848	42.8876	45.95	43.9444	43.3595	41.4228	44.8242	41.4232
253	R002/R054	44.8103	44.219	44.3258	43.9574	44.0444	44.4602	44.0446	44.9221	45.5356	45.1753	45.0958	44.5026	45.5195	44.5026
254	R002/R055	44.5404	42.8285	43.5068	43.6435	43.6318	43.3812	43.6317	45.8812	46.0684	47.1024	45.5218	45.1694	47.3427	45.1695
255	R002/R056	44.8256	43.8204	42.2869	43.9588	42.9745	42.5116	42.9743	43.3568	41.625	40.2727	43.4869	42.5714	40.3592	42.5709
256	R002/R057	42.2321	43.2222	45.2012	42.8799	44.4373	45.1014	44.4377	45.5596	48.4094	49.4422	45.7917	46.8346	49.7702	46.8353
257	R002/R059	45.7612	45.2437	47.5852	45.4754	47.3799	47.3058	47.3803	45.5238	45.3661	47.1832	45.4284	46.6359	47.2606	46.6361
258	R002/R060	40.7296	38.6297	37.6479	38.5384	38.405	37.6893	38.405	41.8968	42.212	40.7778	40.9237	39.9465	41.2772	39.9469
259	R002/R061	43.1261	43.8931	44.2578	43.6117	44.4684	44.2614	44.4686	40.7748	40.1321	40.5623	40.7773	42.4459	40.3681	42.4459
260	R002/R062	44.1827	44.4937	43.6303	44.1503	44.6959	44.1835	44.696	46.6176	49.0192	47.7664	46.422	46.9007	48.5398	46.9012
261	R002/R063	43.124	41.3119	41.4063	41.734	42.1189	41.2845	42.1191	41.6262	41.5543	41.8567	41.1674	41.7182	41.8415	41.7184
262	R002/R064	43.5355	43.4657	42.3871	43.1564	41.8826	42.4256	41.8824	44.143	45.6669	45.0736	43.3865	43.105	45.3814	43.1053
263	R002/R065	44.2415	42.1828	41.0233	42.2164	40.3173	40.8359	40.3169	40.5571	38.1735	37.926	39.9722	38.7052	37.5061	38.7046
264	R002/R066	40.7879	40.5576	41.1661	40.5666	40.701	40.8542	40.7009	44.1054	45.4365	46.0405	43.8552	43.4946	46.2544	43.4951
265	R002/R067	44.4969	43.8688	46.2254	44.1109	45.2284	46.0913	45.2284	45.2404	44.9542	46.4561	45.1	45.2966	46.6757	45.2968
266	R002/R068	42.6349	41.0049	39.3763	41.9116	40.5657	39.3175	40.5656	42.4601	43.0338	40.6261	41.9185	40.4872	40.9528	40.4874
267	R002/R069	43.0139	42.7734	44.3979	42.9606	43.0692	43.995	43.0693	41.2075	39.4647	41.3995	41.3183	41.7646	41.0091	41.7644
268	R002/R070	44.2913	44.2382	43.6738	44.1895	43.8063	43.7031	43.8064	47.0841	48.8703	47.7337	46.6492	46.1302	48.112	46.1306
269	R002/R071	43.487	44.0275	44.1382	43.8791	43.9229	44.3339	43.9231	45.9	45.9465	45.9987	46.0245	45.5467	46.3934	45.5468
270	R002/R072	44.5888	43.8946	47.787	44.0887	46.9613	47.394	46.9617	44.149	45.3538	48.636	44.0687	46.4388	48.5924	46.4393
271	R002/R073	42.6909	42.5886	41.8524	42.4161	41.9824	42.1908	41.9825	38.1724	37.6871	37.8586	38.7959	39.7447	37.9631	39.7444
272	R002/R074	41.4171	42.4381	41.3624	41.7387	41.4214	41.7345	41.4216	42.4999	45.2298	43.6034	42.6154	41.9994	44.2268	41.9999
273	R002/R075	42.1314	43.2998	43.2357	43.3976	43.2523	43.2026	43.2525	43.0336	43.7071	43.4032	43.8248	43.3534	43.6356	43.3536
274	R002/R076	46.0465	45.7599	46.4404	45.9184	46.1542	46.4271	46.1542	50.1182	50.4936	50.6581	49.6093	49.3247	50.8616	49.3249
275	R002/R077	44.282	43.2171	43.8667	43.7017	43.9276	43.9108	43.9277	41.3547	39.095	41.0653	41.411	42.7439	40.7641	42.7436
276	R002/R078	44.6259	45.1869	46.2725	45.5326	46.007	45.9855	46.0071	45.3137	47.4185	48.6656	45.0461	46.6976	48.6147	46.6982
277	R002/R079	43.2907	44.4759	45.8644	44.2513	45.3899	45.7828	45.3902	45.053	45.8487	47.0131	44.9499	46.2562	47.2122	46.2566
278	R002/R080	45.9354	46.3186	48.3576	46.8267	48.0698	47.9992	48.0702	48.5291	50.4039	51.6068	48.5948	49.86	51.7185	49.8605
279	R002/R081	43.3536	41.0975	42.8568	41.3049	42.0629	42.8011	42.0628	42.2795	38.4621	39.9682	41.6048	40.5341	39.7239	40.5338
280	R002/R082	43.5553	43.5406	42.696	43.3194	42.7357	42.9707	42.7359	45.5889	47.6234	46.358	45.0933	44.6936	46.9511	44.6943
281	R002/R083	45.605	44.4661	45.3059	45.2704	45.8564	44.9654	45.8566	46.1137	45.3562	45.4226	45.4712	45.8258	45.2976	45.8259
282	R002/R084	45.172	46.3492	46.1499	45.315	45.1573	46.178	45.1569	48.0852	50.5616	50.107	48.1756	47.5088	50.5561	47.509
283	R002/R086	43.8171	45.2343	44.126	44.8558	43.465	44.1301	43.4651	42.3817	41.9834	41.6702	42.7764	42.6239	41.5327	42.6235
284	R002/R087	43.9765	44.7184	44.8497	43.8822	44.5882	44.874	44.5882	45.907	47.7623	47.3007	45.3098	45.577	47.6932	45.5773
285	R002/R089	45.7292	42.6129	42.4381	42.762	41.9567	42.4875	41.9566	43.1364	42.5016	42.4584	42.9555	41.6234	42.805	41.6233
286	R002/R090	41.7135	42.5168	41.9756	42.2602	41.9075	42.116	41.9075	45.3849	46.9755	46.0214	44.9421	44.7191	46.4727	44.7196
287	R002/R092	43.6644	43.8567	43.3072	43.8166	43.7342	43.463	43.7343	43.4108	41.3025	41.0502	43.0495	42.7214	40.9983	42.7213
288	R002/R093	44.2607	46.1345	46.3259	45.4254	45.5657	46.3837	45.5658	46.9463	49.9329	49.4308	46.7999	47.3892	49.7057	47.3897
289	R002/R094	46.9681	51.4112	51.1239	51.0193	50.6904	51.2646	50.691	49.8554	52.4877	52.5051	51.1067	52.0197	52.8134	52.0198
290	R002/R097	40.6522	38.8307	39.7859	39.1081	39.5635	39.6356	39.5634	40.1135	39.9848	41.1523	39.4704	39.4751	41.319	39.4755
291	R002/R098	41.6232	43.8917	44.1165	43.3153	43.4815	44.3738	43.4813	39.1436	40.0985	41.4213	39.9099	42.2306	41.3578	42.2304
292	R002/R099	40.3167	41.8136	41.9935	41.2387	41.5246	42.4605	41.5248	44.0991	46.6022	46.3362	44.1817	44.2202	47.1252	44.221
293	R002/R100	43.9209	44.0755	44.8586	43.5768	43.9287	44.9097	43.9288	46.8296	46.8298	47.227	46.6365	46.2288	47.4066	46.229
294	R002/R101	43.66	45.8238	44.4587	45.7393	44.94	44.5991	44.9403	48.245	50.3707	48.3418	48.0389	47.8513	48.6798	47.8516
295	R002/R103	45.2279	45.9084	47.1548	45.2094	46.3569	47.0695	46.3569	41.9186	41.8398	43.08	42.155	43.8259	42.7446	43.8257
296	R002/R105	45.5919	45.3979	45.0811	45.7751	45.064	44.8966	45.0642	46.1633	48.3143	47.4557	45.8888	45.664	47.7432	45.6645
297	R002/R106	42.7666	41.196	43.9321	41.7766	42.7498	43.2513	42.7497	42.7028	41.6147	44.589	42.0024	43.1155	44.1977	43.1156
298	R002/R107	43.4146	44.3241	43.8749	44.5608	43.4388	43.5935	43.4389	46.0067	48.4967	47.7548	46.0946	46.0276	47.8963	46.0282
299	R002/R108	43.1719	45.3901	44.4187	44.2652	43.2198	44.5865	43.2196	39.1244	40.2311	40.3827	40.2574	40.7618	40.0849	40.7616
300	R002/R109	44.4614	44.6956	44.7035	44.2553	44.4198	44.924	44.4199	44.6094	46.995	46.7849	44.5752	44.7908	47.408	44.7913
301	R002/R111	40.7089	41.4475	39.6198	40.092	38.3702	40.0776	38.3701	39.6625	41.0441	39.5313	39.9766	38.1966	40.0562	38.1969
302	R002/R112	40.9203	40.2195	40.4835	40.5534	40.9904	40.5014	40.9905	43.4915	43.8599	44.301	43.1371	43.0818	44.7805	43.0821
303	R002/R113	42.5034	42.6676	41.4932	42.4745	41.7104	41.681	41.7102	39.6069	39.296	38.4502	39.9529	39.735	38.236	39.7347
304	R002/R115	42.6106	43.3725	44.6894	42.457	44.0416	44.6981	44.042	45.7681	48.4008	48.4624	45.5534	46.4179	49.0427	46.4187
305	R002/R116	45.6013	42.6386	45.297	43.5492	44.7775	45.033	44.7778	47.2353	44.7183	46.9564	46.4211	46.2092	47.2279	46.2094
306	R002/R118	41.348	39.0468	38.9083	38.4001	38.0978	38.8365	38.0977	40.9657	42.0301	40.2668	40.3964	37.9684	40.7799	37.9688
307	R002/R119	45.747	44.0531	43.3924	44.0396	44.369	43.9597	44.3691	42.6181	41.1765	41.2095	43.0838	43.2973	41.4532	43.2969
308	R002/R120	41.142	43.8528	43.9989	42.3587	43.0269	44.508	43.027	42.4876	46.2939	46.1595	42.9514	43.4604	46.8595	43.4611
309	R002/R121	43.3918	44.694	44.5891	43.9414	44.2403	45.1674	44.2404	46.6992	47.2794	46.3903	47.2481	45.8586	47.0555	45.8587
310	R002/R122	43.1135	44.8809	45.1116	44.0678	44.5121	45.0612	44.5122	42.7627	46.6076	46.3584	43.0494	44.2762	46.5584	44.2766
311	R002/R123	42.9988	44.513	45.0565	43.3181	43.5544	45.0754	43.5541	39.5323	39.8699	40.2639	39.9663	40.715	39.9888	40.7148
312	R002/R125	42.1926	44.2909	45.0472	43.0605	43.6754	45.4791	43.6754	43.2911	47.1984	47.3527	43.8546	44.1241	48.0827	44.1247
313	R002/R126	46.0567	45.3835	44.53	45.4301	44.56	44.6845	44.5598	46.632	46.2813	46.1404	46.3213	45.4868	46.3664	45.4867
314	R002/R127	42.5631	43.041	44.2513	42.3216	43.1799	44.0257	43.1799	44.1666	46.2436	46.9426	43.8914	44.3691	47.1035	44.3695
315	R002/R128	43.4397	43.4376	45.3678	42.7783	44.4412	45.1755	44.4411	42.3855	40.3487	42.517	42.2338	43.4008	42.2787	43.4007
316	R002/R129	40.215	38.9596	35.8317	38.2672	35.884	36.6602	35.8834	41.6193	42.5326	39.1962	41.0234	37.3057	40.1804	37.3059
317	R002/R130	43.3838	43.8771	43.7189	43.2986	42.7494	43.5339	42.7492	44.9854	45.7079	44.8596	44.9474	43.503	44.9971	43.5033
318	R002/R131	42.7801	42.657	43.5649	43.1185	44.0165	43.9268	44.0166	46.0946	47.6883	47.7574	46.1832	46.6332	48.4488	46.6336
319	R002/R132	43.9538	42.947	42.0196	43.785	42.6054	41.8797	42.6052	42.7659	39.7997	40.003	42.6097	41.6395	39.4049	41.6391
320	R002/R133	45.208	43.426	41.0101	44.0037	41.7214	41.4069	41.7211	47.5538	47.3086	44.438	46.8404	43.5301	44.9991	43.53
321	R002/R135	44.7976	45.2047	44.4785	44.4246	43.2351	44.5324	43.2349	47.3226	47.8015	46.3622	47.1795	45.2724	46.4671	45.2724
322	R002/R137	42.7027	40.4796	40.1263	41.0312	40.838	40.2366	40.8376	42.4752	42.6775	41.9815	42.0888	41.1311	42.4318	41.1312
323	R002/R138	47.0974	45.3608	45.5827	45.665	46.1079	46.1299	46.1079	45.7413	42.868	42.9125	45.8792	45.4223	43.3046	45.4217
324	R002/R139	42.3694	41.0215	41.247	41.3261	41.9408	41.1403	41.9407	43.2673	44.3594	43.5459	42.6171	42.617	43.8121	42.6174
325	R002/R140	42.9416	40.1687	43.056	40.6284	43.3728	43.2421	43.3729	43.4954	41.3252	43.6587	43.114	43.5377	44.1007	43.5378
326	R002/R141	43.4669	42.0102	38.9803	41.9859	40.0212	39.7842	40.021	42.961	44.2476	41.0235	42.7412	40.3727	41.908	40.3728
327	R002/R142	43.9677	45.7646	45.1943	45.4321	45.0508	45.2702	45.051	42.5112	42.1707	42.277	43.2781	43.6906	42.1753	43.6904
328	R002/R143	42.623	44.0189	43.3958	43.5857	43.2847	43.5315	43.2845	45.6481	48.3938	47.4652	45.3293	45.8473	47.7652	45.8476
329	R002/R144	39.0346	38.7582	41.7835	38.2744	39.924	41.5377	39.9238	40.7906	41.2768	43.7903	40.6446	41.5484	43.7801	41.5489
330	R002/R145	42.9161	41.6716	40.3117	41.9901	40.3337	40.2047	40.3339	42.5627	43.8026	42.4478	42.2017	40.7877	42.7648	40.788
331	R002/R146	46.3878	47.3924	48.2428	46.8883	47.8165	48.2689	47.817	39.7054	39.9851	40.6612	40.7181	41.9566	40.5754	41.9564
332	R002/R147	43.8063	44.8526	45.1917	44.9183	44.9632	45.0884	44.9633	44.3032	47.0121	46.5316	44.2454	44.9908	46.7569	44.9913
333	R002/R148	43.7642	44.8606	46.2203	44.6787	45.5773	45.5238	45.5774	43.4131	45.1775	45.2479	43.7677	44.5987	45.0984	44.5991
334	R002/R149	40.4709	40.2691	38.9014	40.2925	38.6956	39.1543	38.6953	42.1138	43.7105	42.1698	42.0471	40.4214	42.6601	40.4218
335	R002/R150	44.9399	45.6505	47.7288	44.6474	46.2867	48.1132	46.2868	41.1525	41.3993	43.6439	41.6448	43.852	43.7625	43.8519
336	R002/R151	42.5365	42.4382	40.2778	42.9559	40.5506	40.4554	40.5501	46.688	47.4373	45.5631	46.1584	44.0577	45.925	44.0578
337	R002/R152	44.7199	44.0448	43.8966	44.5184	43.9212	43.7199	43.9212	45.519	45.3065	44.751	45.2774	44.4518	44.9127	44.4516
338	R002/R153	45.656	46.599	45.4971	46.2166	45.4669	46.0979	45.4669	45.8359	48.5298	47.4685	46.4025	46.0018	48.237	46.0018
339	R002/R154	43.8944	41.1982	42.4049	41.0271	41.6222	42.4736	41.6218	39.6611	37.3231	38.8218	39.7215	39.887	38.7312	39.8865
340	R002/R155	41.782	43.8499	42.79	42.3951	42.0539	43.2642	42.054	42.3624	46.3751	44.9292	42.6924	42.5867	45.7067	42.5872
341	R002/R156	44.7581	44.4617	44.7019	45.0114	45.3458	44.5148	45.3463	43.7584	44.0821	43.8935	43.6941	44.2305	43.9941	44.2308
342	R002/R157	40.8049	41.7541	42.5094	40.8615	41.5038	42.49	41.5037	41.5867	44.2361	44.1186	41.9642	41.9573	44.5146	41.9579
343	R002/R158	43.6814	45.9358	46.9224	45.4845	45.5117	47.1135	45.5118	40.6032	42.2286	43.0046	42.2525	43.1959	42.9649	43.1959
344	R002/R159	45.3023	44.9077	43.9043	45.1342	44.2872	43.8919	44.2873	47.8292	49.1669	47.9164	47.1283	46.5387	48.2545	46.5391
345	R002/R160	41.2192	42.6236	44.2823	42.3566	43.5456	43.8458	43.546	42.22	43.7277	44.707	42.6321	43.7343	44.5943	43.7349
346	R002/R161	45.076	47.1503	46.1853	46.9566	45.9125	46.3132	45.9126	46.8276	49.9122	48.6835	47.5169	47.1533	49.1045	47.1535
347	R002/R163	43.4934	42.7052	42.0962	43.6748	42.8837	42.0231	42.8837	43.3524	40.4242	41.0122	43.211	43.2064	40.7228	43.206
348	R002/R164	44.329	44.4899	42.2764	44.5384	41.9481	42.2596	41.9479	43.5767	45.9393	43.3633	43.5115	41.7494	43.6562	41.7496
349	R002/R166	45.823	46.3691	45.8486	47.0083	46.0946	45.8609	46.0946	47.4169	47.4695	47.4861	47.422	47.3026	47.4976	47.3026
350	R002/R167	42.9972	44.2986	42.5341	42.6288	41.3387	43.1862	41.3387	42.8223	46.5345	44.4444	43.3201	41.7561	45.3866	41.7564
351	R002/R168	43.4293	43.5514	43.4222	43.0741	42.6082	43.302	42.6083	42.845	41.3492	41.3053	42.9064	41.8804	41.0437	41.8801
352	R002/R169	42.1472	45.0695	44.7645	43.7803	44.0173	44.8748	44.0175	46.0038	49.4758	48.4082	46.1265	46.428	48.9932	46.4286
353	R002/R170	41.5587	43.3909	42.4595	42.785	42.7205	42.6988	42.7208	42.885	43.9561	42.6611	43.1068	42.6484	42.9975	42.6486
354	R002/R171	44.0475	42.656	43.9106	42.4994	43.3135	43.8957	43.3135	48.2406	48.3839	48.6079	47.5768	46.8766	48.915	46.8771
355	R002/R172	46.5715	47.5407	47.9248	47.3783	48.036	48.3171	48.0364	42.9804	43.2825	43.6519	44.2954	45.4745	43.8109	45.4743
356	R002/R173	42.3374	44.9655	42.2725	42.7413	42.3358	43.3742	42.3357	44.8055	49.7267	47.3531	44.9705	45.1787	48.4718	45.1792
357	R002/R174	42.6246	43.4407	42.2754	43.2062	41.9738	42.3107	41.9738	44.2112	45.0924	43.536	44.4279	43.0068	43.805	43.0071
358	R002/R175	41.0778	39.7921	37.2086	40.2656	38.7881	37.4985	38.7879	43.6851	44.0105	41.1546	42.975	41.2304	41.8023	41.2307
359	R002/R176	41.2157	41.828	40.9612	41.151	40.991	41.0987	40.9909	39.2851	39.1118	38.7863	39.4595	40.241	38.646	40.241
360	R002/R177	43.3721	42.3327	40.207	42.4508	41.1852	40.7588	41.185	43.9545	45.2433	42.6827	43.6454	42.0493	43.4128	42.0496
361	R002/R178	45.7611	49.1794	49.8711	48.5376	49.3868	50.1626	49.3873	46.6869	49.482	50.1563	48.0489	49.5051	50.5209	49.5053
362	R002/R179	41.0816	43.7147	41.3291	42.8297	41.1814	41.7861	41.1813	42.56	45.7719	42.5537	42.6067	41.4275	43.2544	41.4279
363	R002/R180	44.1828	43.385	43.8544	43.3535	43.2033	43.6541	43.2031	42.2204	40.3086	41.0047	41.9163	41.5657	40.6981	41.5655
364	R002/R181	44.8671	45.9146	46.0801	44.8488	45.244	46.3419	45.244	45.9458	48.4808	48.5382	45.3864	46.032	48.9958	46.0325
365	R002/R182	43.541	44.1231	42.6577	42.6239	41.7648	43.2174	41.7646	43.7002	44.5431	43.7465	43.5126	42.4387	44.3478	42.4388
366	R002/R183	46.7162	46.6281	47.6925	45.9407	47.4204	47.4135	47.4207	45.5894	47.1476	47.3983	44.9124	46.2978	47.4919	46.2981
367	R002/R184	42.7873	43.7136	43.1542	43.2148	42.6353	42.8921	42.6355	40.2462	39.4249	39.8105	40.1175	40.7603	39.3022	40.7603
368	R002/R185	45.8234	46.3637	46.707	46.1121	46.533	46.3637	46.5332	49.2395	51.3056	50.9242	48.9388	49.2787	51.0898	49.279
369	R002/R186	45.2641	46.0323	47.3157	45.054	46.196	47.1391	46.1961	46.0372	47.451	48.4437	46.1856	46.9092	48.4388	46.9095
370	R002/R187	45.0882	42.9312	44.4069	43.1009	43.9863	44.0968	43.9862	46.7948	47.0636	47.0742	45.9293	45.3276	47.4042	45.3277
371	R002/R188	40.3828	42.2731	43.8086	41.5976	42.6572	43.5836	42.6572	38.7037	38.7629	40.6778	39.1161	40.9841	40.2824	40.9843
372	R002/R189	43.0811	43.0965	40.0713	42.8361	41.0359	40.7758	41.0356	43.1229	45.3643	42.6267	42.9984	41.777	43.2701	41.7772
373	R002/R190	40.5449	40.3117	37.0154	39.9412	37.0412	37.2167	37.0405	41.1862	41.0692	37.9975	40.8678	37.4543	38.3054	37.4541
374	R002/R191	43.4811	45.8292	45.6699	44.698	44.9249	45.8291	44.9248	47.0612	50.319	49.5826	47.1979	47.5306	50.0116	47.5311
375	R002/R193	42.6255	44.2036	43.6874	43.351	43.2154	43.9038	43.2157	42.4998	41.9683	42.1026	43.2076	43.4761	42.0629	43.4759
376	R002/R194	41.0137	41.5834	42.9219	42.2207	43.5991	42.7133	43.5993	44.5058	46.4761	47.3572	44.5198	45.9692	47.498	45.97
377	R002/R195	44.4785	44.2403	44.5726	44.3276	44.2445	44.2718	44.2444	46.1936	46.1109	46.4971	45.9152	45.6911	46.4026	45.6911
378	R002/R196	43.551	44.9968	45.3892	43.7928	44.0598	45.0437	44.0594	46.543	49.3619	50.0878	46.3455	47.5488	50.1542	47.5489
379	R002/R197	43.7898	47.2196	47.5602	45.473	46.5145	47.8789	46.5146	41.2575	43.094	43.6852	42.4693	44.5683	43.849	44.5681
380	R002/R198	44.5247	45.5481	44.3125	45.5173	45.085	44.5217	45.0854	46.4526	49.3516	47.4168	46.8308	46.3713	48.0052	46.3719
381	R002/R199	42.4622	41.8625	38.9177	41.7674	39.7993	39.348	39.799	42.2142	42.6629	39.7191	42.2819	40.0392	40.1877	40.0391
382	R002/R200	43.4683	45.2766	45.0559	44.5801	44.1555	44.8706	44.1555	46.0431	48.8597	48.6951	46.1518	46.0846	48.9833	46.0849
383	R002/R202	41.3742	41.1335	39.9608	42.1304	40.2584	39.8542	40.2582	37.0816	35.8817	34.2628	37.511	36.3443	33.9074	36.3441
384	R002/R203	39.2899	39.8896	41.3528	39.7556	40.0691	40.8247	40.0688	40.7803	42.6968	44.1234	40.3509	41.0021	43.917	41.0026
385	R002/R204	40.0932	37.9907	39.0723	37.7455	38.1085	38.7838	38.1083	39.2321	39.1522	39.5724	39.0287	38.3631	39.6043	38.3635
386	R002/R205	42.7313	44.812	45.4441	44.0856	44.432	45.4259	44.4323	41.6726	45.2394	45.2414	42.2187	43.344	45.5284	43.3447
387	R002/R206	43.2042	45.8649	43.5862	44.1471	43.2808	44.4608	43.281	41.3303	42.1757	40.1345	42.369	41.4332	40.6577	41.4329
388	R002/R208	40.7781	43.0263	41.1506	41.664	40.1608	41.8543	40.1605	43.8542	47.7624	44.6635	44.0438	42.4955	45.617	42.496
389	R002/R209	43.8945	46.1297	46.6645	45.0308	45.3691	46.1971	45.3692	47.4659	48.3031	48.475	47.2667	47.2676	48.453	47.2677
390	R002/R210	45.0188	46.4132	45.0416	46.3173	45.1698	45.3141	45.1697	46.5419	49.0239	47.1925	46.5831	46.041	47.6171	46.0413
391	R002/R211	45.7218	45.9868	44.8787	45.4035	44.229	44.9774	44.2291	41.1975	41.1933	40.4282	41.9024	41.4397	40.233	41.4394
392	R002/R213	41.3228	42.9907	42.2375	41.6409	41.2768	42.1583	41.2766	45.0111	48.0886	47.0695	44.6768	44.377	47.3701	44.3776
393	R002/R214	43.6153	47.5599	44.7507	45.9305	44.5585	45.2681	44.5586	45.3948	48.6073	46.2193	45.822	45.5719	46.7265	45.5722
394	R002/R216	42.2087	43.6449	45.4669	42.6629	44.6888	45.2747	44.6891	44.6954	47.2655	48.1272	44.3916	45.9745	48.3693	45.9752
395	R002/R218	42.5736	43.4154	42.1009	42.6023	42.2828	42.4488	42.2828	41.074	40.1665	39.2054	41.2325	40.5865	39.2877	40.5863
396	R002/R219	41.9776	43.2923	44.3695	43.0762	44.0034	44.3869	44.0036	43.1469	46.2625	46.488	43.3444	44.3667	47.0093	44.3672
397	R002/R220	44.2776	45.6772	46.5714	45.0428	46.1334	46.5561	46.1336	46.1316	47.2087	47.8654	46.0317	47.2847	48.0115	47.2849
398	R002/R221	42.2792	41.9397	40.2136	42.1986	41.5051	40.6145	41.5053	43.4579	44.7858	42.0609	43.4933	42.0405	42.813	42.0409
399	R002/R222	45.6207	45.9695	46.4775	45.4019	45.7736	46.6201	45.7735	41.2341	40.9267	42.4259	41.716	42.8923	42.1584	42.8919
400	R002/R223	41.8174	41.7153	42.2911	40.7514	42.0366	42.5454	42.0368	42.989	45.9221	46.0615	42.7597	43.9599	46.7236	43.9606
401	R002/R224	42.3942	42.9679	41.9645	42.3254	41.1879	41.595	41.1877	44.9413	45.2793	44.0666	44.4708	42.9832	44.1004	42.9832
402	R002/R225	44.4917	44.2543	43.3078	43.7786	42.731	43.7675	42.731	46.2628	47.8531	45.7305	45.8892	44.3334	46.5278	44.3336
403	R002/R226	41.6067	40.336	38.6947	40.4484	38.6693	39.084	38.669	38.5175	36.5259	35.3239	38.6886	37.1225	35.2777	37.1221
404	R002/R227	41.4262	41.4553	39.6612	41.648	40.6626	39.947	40.6627	44.961	46.3185	43.8022	44.5409	43.1014	44.4825	43.1019
405	R002/R228	42.8203	43.7338	45.3442	42.5979	44.5887	45.7789	44.5892	45.8378	46.8115	47.1823	45.9359	46.2116	47.8405	46.2119
406	R002/R229	44.9657	47.761	48.7455	46.6366	47.4763	48.9267	47.4765	47.4822	51.0152	51.7919	48.1741	49.3408	52.2705	49.3413
407	R002/R230	43.7356	44.7344	44.7821	44.0618	43.9577	44.8916	43.9575	42.341	41.5438	41.3248	43.0046	42.5083	41.3634	42.5078
408	R002/R231	45.3171	43.6802	42.9052	43.8048	42.6657	42.9799	42.6657	49.0157	50.1902	48.444	48.4799	45.7806	49.1769	45.781
409	R002/R232	44.3606	43.7687	45.702	43.6443	44.9995	45.4134	44.9995	46.4857	45.5779	46.8913	45.755	45.9612	46.8459	45.9613
410	R002/R233	43.8619	46.3966	47.8656	45.5654	47.3536	47.8151	47.3539	46.2685	49.4084	50.5573	46.3086	48.6973	50.8691	48.6978
411	R002/R234	40.4662	41.2833	41.9481	40.4234	40.7291	41.9957	40.729	38.6785	37.9031	38.339	38.9516	39.0727	38.2168	39.0727
412	R002/R235	42.6539	43.2922	43.3722	42.7527	43.1074	43.6747	43.1075	46.0853	48.4109	47.2851	46.0329	45.532	47.9137	45.5327
413	R002/R236	43.3202	43.7334	41.8272	42.3794	41.3241	42.4858	41.324	43.2728	44.6867	42.5266	43.4003	41.6339	43.3253	41.6342
414	R002/R237	43.1082	42.7527	41.4289	42.6691	42.0776	41.6201	42.0775	43.5054	44.5656	42.8125	43.093	41.6233	43.2717	41.6236
415	R002/R238	43.3073	44.0645	43.5446	43.4894	42.9846	43.9194	42.9844	40.2538	39.777	38.88	40.8374	39.8972	38.9413	39.8968
416	R002/R239	42.1549	42.4098	43.4639	42.7159	43.329	43.7816	43.3291	44.7103	46.3848	47.1261	44.8001	45.2888	47.5273	45.2894
417	R002/R241	46.5421	44.75	44.7067	45.5035	45.3084	44.6716	45.3085	45.3126	44.0107	43.1964	45.1824	43.9754	43.45	43.9752
418	R003/R004	42.7525	44.2227	47.1743	43.4837	45.5291	46.7674	45.529	42.2781	44.069	46.7872	42.5712	45.4264	46.5851	45.4267
419	R003/R005	44.9175	47.4047	50.4156	47.3511	48.3391	50.1074	48.3394	48.6061	52.8152	54.8613	49.2861	50.9496	55.1377	50.9502
420	R003/R006	48.8323	47.8299	49.1002	48.731	50.2129	49.0095	50.2134	45.5471	44.401	46.3007	45.5608	47.9263	46.0395	47.9261
421	R003/R007	43.067	42.2916	46.2261	41.6577	44.2098	46.0062	44.2098	45.6714	45.3195	48.0947	45.1839	45.9814	47.9063	45.9814
422	R003/R008	44.554	44.3325	46.4968	43.3495	44.9599	46.4346	44.9599	42.1305	42.8177	44.636	41.8698	43.4392	44.7303	43.4391
423	R003/R009	43.1237	44.2862	46.3628	43.4343	45.0968	46.0814	45.0969	51.9187	52.9231	54.454	50.8724	51.1122	54.4729	51.113
424	R003/R010	43.8625	41.6644	42.8164	42.7851	43.3939	42.8535	43.3939	39.2447	36.9113	38.2674	38.8408	39.7449	38.2154	39.7447
425	R003/R012	42.8596	43.0276	43.5184	42.9777	42.83	43.0717	42.8299	43.6336	43.377	44.3138	43.1897	43.4109	43.8187	43.4113
426	R003/R013	45.0129	46.3367	44.9867	46.4159	45.2251	45.3536	45.2251	43.0531	44.6524	43.5442	43.8063	43.7445	43.5566	43.7444
427	R003/R014	42.4092	42.0887	44.3904	41.9819	43.3341	43.9909	43.3342	45.2857	47.0196	47.5509	44.8524	45.0691	47.8606	45.0696
428	R003/R015	44.3245	44.3785	45.4699	44.1848	44.7048	45.1373	44.7047	42.9033	42.5138	44.7969	42.6192	44.4596	44.2504	44.4596
429	R003/R016	44.2873	44.3341	47.4429	44.2831	46.3745	46.9993	46.3747	45.0479	44.9491	48.1626	44.5587	46.7155	47.614	46.7158
430	R003/R017	43.8693	43.6329	43.5032	42.9488	43.2917	43.4388	43.2915	40.9154	41.4251	41.7851	40.6459	41.5424	41.6317	41.5425
431	R003/R018	45.3198	45.3635	47.875	45.1187	46.8958	47.7933	46.8963	49.079	50.5326	52.4042	48.4965	49.2687	52.6031	49.2695
432	R003/R019	43.066	43.4648	40.7026	43.5642	40.8426	41.2202	40.8422	39.5228	39.6816	37.3279	39.5961	38.2823	37.5346	38.282
433	R003/R020	44.2392	45.1955	48.0339	45.5401	46.9017	47.855	46.9019	45.497	46.0286	48.2407	45.8433	47.311	48.0385	47.3111
434	R003/R021	47.2085	47.7886	49.5179	48.1281	49.2156	49.0756	49.2158	45.5626	46.3423	48.8769	45.7004	48.6996	48.4765	48.6997
435	R003/R022	45.6116	42.155	46.8203	43.0029	46.4476	46.3783	46.4478	46.3582	46.6824	50.1993	45.6701	47.9662	50.2794	47.9668
436	R003/R023	41.5874	40.8077	38.5573	40.3532	38.4989	38.5508	38.4987	39.5058	38.8203	37.1203	39.1827	37.6904	36.9708	37.6901
437	R003/R025	48.1347	47.7096	49.8775	47.2399	49.7093	50.2599	49.7097	48.6468	48.5939	50.4123	48.544	49.7681	50.6521	49.768
438	R003/R027	44.552	44.0743	44.8136	44.2994	44.3723	44.6071	44.3724	43.6556	43.4123	45.2463	43.5002	44.68	44.8446	44.6799
439	R003/R028	42.0621	41.318	41.5341	41.3913	41.7247	41.519	41.7249	45.0965	45.8775	46.2819	44.383	44.5761	46.5528	44.5766
440	R003/R029	45.908	45.2237	45.727	45.4335	45.8751	45.6167	45.8752	41.8881	40.9711	41.458	41.7961	42.7671	41.2393	42.7667
441	R003/R030	42.9642	45.394	47.9912	44.0996	46.6551	47.8332	46.6558	44.8662	46.4732	48.583	44.8484	47.4641	48.4154	47.4646
442	R003/R031	41.7124	40.606	40.266	41.2377	40.6182	40.0004	40.6182	38.1313	37.6291	37.9676	37.7543	38.0459	37.6257	38.046
443	R003/R032	38.2948	39.5719	39.4844	39.5215	38.5587	39.3132	38.5587	42.8026	44.6819	44.3446	42.1782	41.557	44.4777	41.5579
444	R003/R033	43.9643	46.1822	47.088	45.8267	46.4241	46.8037	46.4245	41.4809	42.6726	44.0837	42.132	44.495	43.7966	44.495
445	R003/R034	44.3659	45.9255	45.5324	45.9146	45.3601	45.4595	45.3601	46.0659	46.4908	45.9464	46.1227	45.8297	45.8651	45.8296
446	R003/R036	44.6364	45.7564	45.0471	45.3321	44.975	45.0212	44.9753	42.1268	43.7072	43.6492	42.209	43.6698	43.5351	43.6699
447	R003/R039	41.1204	41.7894	40.196	41.5366	39.9762	40.4086	39.976	44.208	45.6865	44.3335	43.6289	42.5222	44.6482	42.5226
448	R003/R040	44.7459	44.8237	45.4494	45.5128	45.8313	45.2603	45.8316	43.3289	42.7016	43.4029	43.5215	44.8822	43.2447	44.8821
449	R003/R041	43.6306	44.8091	46.1252	44.9191	45.821	45.9954	45.8214	44.4326	44.8482	45.4529	44.6716	45.101	45.5159	45.1012
450	R003/R042	45.6448	46.8652	47.7926	46.9567	47.1702	47.6128	47.1705	43.6964	44.7086	46.218	44.1628	45.9114	46.0363	45.9116
451	R003/R043	40.7581	44.1339	43.2726	42.6802	42.4325	43.4069	42.4327	45.6542	48.9562	48.2988	45.3012	45.6493	48.5666	45.6501
452	R003/R044	41.6175	44.9604	44.9388	44.735	43.8702	44.7772	43.8704	38.0882	39.9304	41.4421	39.212	40.9284	41.222	40.9285
453	R003/R045	45.1179	45.1949	46.5187	44.9907	45.7329	46.1107	45.7331	47.2906	47.5178	48.5992	47.0084	47.4168	48.2093	47.4167
454	R003/R046	45.2092	45.8739	50.3255	46.5747	48.9814	49.7479	48.9818	44.278	44.994	48.9186	44.9861	47.9064	48.4815	47.9068
455	R003/R048	45.0061	44.5857	44.209	45.2108	45.0259	44.2506	45.0261	51.3512	51.4608	51.2027	50.6036	49.5868	51.4218	49.5872
456	R003/R049	41.6741	41.8944	41.9094	42.1768	41.7718	41.9868	41.7718	39.1867	39.1432	39.1283	39.3968	39.1624	39.0573	39.1624
457	R003/R050	41.3901	43.7709	41.6662	43.4304	41.8443	41.9109	41.8442	45.0477	45.7064	43.5505	45.1114	43.5069	43.7103	43.5068
458	R003/R051	41.5516	42.8826	43.4959	42.2385	42.4931	43.2118	42.4931	38.6727	40.259	40.8333	38.8911	39.8897	40.5323	39.89
459	R003/R053	41.1642	42.5417	41.4852	41.8212	40.839	41.9779	40.8391	43.7854	46.8575	46.2879	44.1473	43.8784	47.0325	43.8788
460	R003/R054	43.9741	44.4997	45.5965	43.9142	44.7898	45.6256	44.7901	40.6779	41.504	42.4975	41.4796	42.4922	42.4964	42.4921
461	R003/R055	43.5813	42.513	44.1336	43.1832	43.9496	43.5846	43.9499	45.2897	44.0916	46.0988	44.6471	45.3624	45.6283	45.3625
462	R003/R056	44.1481	43.4369	41.7586	43.7928	42.4545	41.7598	42.4542	40.6145	40.6496	39.7402	40.5515	40.3002	39.5758	40.2999
463	R003/R057	41.7036	43.2825	41.2369	42.9784	41.6791	41.9202	41.6789	48.7481	50.8969	48.788	48.8577	46.9141	49.6631	46.9144
464	R003/R059	45.1979	44.5084	47.671	45.0796	47.3959	47.0232	47.3963	41.1635	40.2694	42.9316	41.2424	43.7712	42.5367	43.7711
465	R003/R060	40.4548	38.2991	38.4355	38.427	39.0877	38.2411	39.0877	41.7267	40.5666	40.7599	40.7994	40.9928	40.5816	40.9931
466	R003/R061	42.5399	43.9872	44.6903	43.4353	44.0021	44.5948	44.0021	40.6849	42.313	43.3999	40.7666	42.7989	43.3202	42.7992
467	R003/R062	43.0775	44.3828	44.9259	43.5417	43.995	45.0351	43.9949	48.4507	50.8117	51.21	48.0175	48.2227	51.6635	48.2233
468	R003/R063	42.869	41.2335	40.3673	41.7006	40.7981	40.2138	40.7982	38.2111	37.5473	37.5592	37.9485	37.9421	37.2496	37.9419
469	R003/R064	43.6395	43.2513	43.6266	43.2769	43.0427	43.3281	43.0427	45.5023	44.7641	45.732	44.63	44.86	45.4499	44.8601
470	R003/R065	44.551	41.8738	42.7565	42.3818	42.2948	42.3781	42.2947	41.4285	40.1703	41.6941	40.6448	41.1161	41.2406	41.116
471	R003/R066	40.8356	40.6614	41.4071	40.4637	40.2658	41.1043	40.2656	44.1356	45.4227	46.2789	43.6289	42.9843	46.3834	42.9849
472	R003/R067	44.9138	43.6289	44.9089	44.2719	44.7041	44.6469	44.7041	42.7103	41.2463	42.9678	42.485	43.307	42.6761	43.3068
473	R003/R068	42.8796	41.0129	41.9846	42.1673	42.496	41.627	42.496	45.3781	43.1601	44.318	44.4701	44.4001	43.8662	44.4001
474	R003/R069	43.5954	42.6035	42.0794	43.2813	42.2452	42.1745	42.2453	39.8497	39.4573	38.5703	39.8289	39.1859	38.7909	39.1858
475	R003/R070	44.3932	44.5543	43.318	45.0536	44.4355	43.5838	44.4358	49.483	50.3304	48.6486	48.7334	47.7575	49.1291	47.7579
476	R003/R071	43.2718	44.069	43.2279	43.885	43.2698	43.5347	43.2699	42.1745	41.7001	41.433	42.4736	42.3729	41.6025	42.3727
477	R003/R072	44.6941	43.5076	46.2358	44.3396	45.6289	45.8423	45.629	46.3163	44.835	47.9288	45.8709	46.8984	47.4265	46.8984
478	R003/R073	42.4434	42.8898	41.6843	42.2831	41.5377	42.1818	41.5376	38.6813	39.8052	39.5634	39.3365	39.4308	40.0383	39.4307
479	R003/R074	40.4333	42.6772	42.2438	41.2336	41.6089	42.9131	41.6091	43.9491	47.1453	46.2916	44.1274	44.0145	47.1385	44.0153
480	R003/R075	41.9291	43.2396	42.9608	43.2951	42.656	42.909	42.6559	38.4546	38.7531	39.2331	39.4238	39.9036	39.194	39.9035
481	R003/R076	45.8505	46.3699	44.8009	46.2032	45.6009	45.1631	45.6011	48.5032	47.8021	45.9036	48.0789	46.7185	46.1029	46.7183
482	R003/R077	43.6403	43.7725	43.1669	43.8578	43.6787	43.7846	43.6788	39.8684	40.0238	40.7157	39.9758	41.1833	40.9872	41.1833
483	R003/R078	43.5679	45.1018	47.6982	45.238	46.2302	47.0909	46.2303	47.6765	49.3884	52.5137	47.0606	48.735	52.1997	48.7358
484	R003/R079	42.5139	43.9275	42.9562	44.0291	42.6567	43.0315	42.6564	40.9659	41.2374	41.3712	41.0041	41.723	41.1847	41.7228
485	R003/R080	45.8107	45.9791	44.9244	47.0646	46.4682	44.5945	46.4687	47.1727	46.9273	45.4837	47.1906	46.5029	45.2635	46.5029
486	R003/R081	44.0264	40.8564	40.405	42.2486	41.7494	40.0659	41.7493	43.5343	40.6176	40.5923	42.4068	41.7314	40.1558	41.7312
487	R003/R082	44.0864	43.2941	41.5087	43.8495	42.2251	41.767	42.2249	51.0022	50.5786	49.6106	49.7513	47.6919	50.0432	47.6922
488	R003/R083	45.5066	44.034	43.9059	45.5387	45.4927	43.5493	45.4928	41.8064	40.3805	40.502	41.2922	42.6606	39.8976	42.6604
489	R003/R084	45.6557	46.0374	47.8044	45.8173	47.006	47.6808	47.0061	47.46	47.1341	47.9982	47.4896	47.2619	48.0399	47.2619
490	R003/R086	43.4698	44.9567	42.858	44.868	42.7795	42.8954	42.7796	40.6125	42.1562	41.1216	40.8422	40.8032	41.0617	40.8032
491	R003/R087	43.8247	44.8724	45.9745	44.5547	45.3039	45.4134	45.3038	49.189	50.1157	51.2576	47.9514	48.4007	50.988	48.4011
492	R003/R089	45.2155	42.8618	42.5938	42.8323	41.9996	42.5426	41.9996	40.0508	39.0954	39.8444	40.0916	39.7167	39.7842	39.7164
493	R003/R090	41.9152	42.5971	42.2898	42.758	42.078	42.1058	42.0777	44.7326	44.0905	44.04	44.0875	43.7259	43.8022	43.7259
494	R003/R092	43.3617	43.8191	44.7951	44.1121	44.5234	44.4684	44.5236	43.7944	43.7247	45.2594	43.4409	45.1046	44.9244	45.1048
495	R003/R093	44.2581	46.045	44.769	45.4955	44.4522	44.9362	44.4523	49.232	51.3103	50.2712	48.8069	47.9964	50.6083	47.997
496	R003/R094	46.3099	50.7371	50.55	50.3776	49.139	50.496	49.1391	45.2892	47.577	48.7538	46.74	48.3182	48.577	48.3179
497	R003/R097	40.7012	38.8542	37.1137	39.2453	38.2795	37.4828	38.2794	41.3889	39.7027	38.9311	40.7308	39.7265	38.8866	39.7266
498	R003/R098	40.9249	43.3627	45.8959	42.9578	45.1663	45.7906	45.1665	38.3393	40.5985	43.672	39.0307	42.9401	43.4917	42.9405
499	R003/R099	39.8389	42.0985	42.8283	41.3699	41.8012	42.988	41.8015	46.8688	48.7981	49.5229	46.6862	46.3851	50.0565	46.3859
500	R003/R100	43.6692	43.8661	45.6933	43.7845	44.7731	45.7063	44.7732	42.8835	42.5292	44.546	43.0678	44.491	44.3613	44.4909
501	R003/R101	43.1453	45.5661	42.2924	45.4476	42.2736	42.4508	42.2733	46.1941	47.0341	43.8284	46.1187	43.8583	43.8344	43.8581
502	R003/R103	45.2704	45.7672	46.8289	45.4136	46.0333	46.6702	46.0334	44.105	44.9677	46.5477	43.9713	45.6961	46.3084	45.6961
503	R003/R105	46.1254	44.8949	44.7399	45.8914	45.0173	44.4731	45.0173	51.6079	51.4293	51.1467	50.6245	48.884	51.3719	48.8843
504	R003/R106	43.7993	40.97	42.0818	42.1553	41.7514	41.5045	41.7513	38.6622	36.627	38.4114	38.0532	38.5817	37.7482	38.5815
505	R003/R107	44.2818	44.3127	44.5615	45.1988	44.452	44.2036	44.4522	45.327	45.293	45.4261	45.4806	45.2364	45.2672	45.2367
506	R003/R108	44.2879	45.1379	44.1702	44.9011	43.797	44.2906	43.7966	40.7066	41.8621	41.4299	41.4201	41.1851	41.3727	41.1848
507	R003/R109	45.3897	44.8666	43.281	45.0552	44.3274	43.67	44.3275	48.2753	49.0873	47.9536	47.7406	46.7233	48.4906	46.7237
508	R003/R111	41.4934	41.4486	39.0414	40.5664	38.2002	39.6564	38.1998	37.589	37.8821	36.3938	38.1085	36.3353	36.7605	36.335
509	R003/R112	41.5275	40.7368	43.5964	41.2347	43.2398	43.1881	43.2402	43.8538	42.7381	45.0727	43.6593	44.714	44.9641	44.714
510	R003/R113	42.8552	42.9446	41.4427	42.6365	41.7375	41.6103	41.7373	41.3221	42.2475	41.2814	41.5893	41.1411	41.1608	41.141
511	R003/R115	43.2737	43.4325	44.8526	42.8169	43.8638	45.0856	43.8639	48.5621	50.1361	50.4349	48.2432	47.7106	51.199	47.7112
512	R003/R116	45.7625	42.4041	43.3403	43.4973	43.5982	43.2633	43.5981	43.6998	40.6892	42.2916	43.1086	43.0583	42.2125	43.0579
513	R003/R118	41.0835	38.8141	36.4871	38.1725	36.1435	36.8883	36.1432	41.5034	40.9629	38.3661	40.7745	37.8877	38.6725	37.8878
514	R003/R119	45.2464	44.3316	42.1221	43.5321	42.5128	43.0535	42.5124	40.8247	41.8474	40.061	41.416	40.545	40.8207	40.5446
515	R003/R120	41.7706	43.9769	45.4746	42.4947	43.9186	45.5873	43.9187	45.9234	48.5972	49.6722	45.8459	46.24	50.1206	46.2406
516	R003/R121	44.1084	44.4202	46.5486	44.2	45.2489	46.652	45.2488	43.2452	42.9782	45.2724	44.0114	44.7308	45.2755	44.7306
517	R003/R122	43.5749	44.8188	42.3329	44.0806	43.2382	42.9656	43.2382	44.594	45.9292	44.2265	44.6897	44.4715	44.4362	44.4715
518	R003/R123	44.076	44.3513	42.2438	43.8796	42.4751	42.8445	42.4748	42.9355	43.5712	41.9638	42.9998	42.2379	42.3082	42.2379
519	R003/R125	43.5664	44.2384	44.7847	44.1766	44.0739	45.0955	44.0737	45.9486	48.2712	49.0555	46.0602	46.3101	49.5929	46.3105
520	R003/R126	46.8732	45.0639	44.8596	45.9319	45.4533	44.7539	45.4532	43.7886	42.0443	42.8325	43.4447	43.9585	42.6395	43.9583
521	R003/R127	43.0238	42.3423	45.1596	42.6438	44.0709	44.5358	44.0709	44.8079	44.3127	46.6364	44.3094	45.4288	46.1146	45.4289
522	R003/R128	44.4051	42.8067	43.7618	43.3038	44.1682	43.4978	44.1677	43.341	41.9847	44.0269	42.6711	44.1872	43.7374	44.1871
523	R003/R129	40.9122	38.6134	37.7749	38.6022	37.6956	38.1968	37.6954	43.589	43.7947	42.8705	42.6555	40.864	43.5075	40.8644
524	R003/R130	44.2271	43.2011	43.5043	43.3201	42.6819	42.9151	42.6814	41.4355	40.7426	41.8274	41.4264	41.1964	41.2888	41.1961
525	R003/R131	42.265	42.4794	42.6352	42.5579	42.8923	42.7442	42.8923	44.71	44.7712	44.6454	44.6817	44.3663	44.7655	44.3663
526	R003/R132	44.2834	42.957	44.2761	44.0422	44.5427	43.8038	44.5427	40.27	39.3923	41.0923	40.3172	41.2395	40.525	41.2395
527	R003/R133	45.0193	43.7156	42.2143	44.5434	42.1127	42.0433	42.1121	48.3298	48.1799	47.2619	47.4649	45.0316	47.3431	45.0315
528	R003/R135	44.529	44.8351	44.9471	44.1269	43.7315	45.0825	43.7313	43.1728	43.0195	43.5724	43.2399	43.2918	43.355	43.2916
529	R003/R137	42.4176	40.4429	39.4404	40.86	39.7728	39.3781	39.7722	44.7394	43.1269	42.0918	44.0443	42.0026	42.142	42.0023
530	R003/R138	47.0764	45.0846	44.7528	45.7981	45.4373	44.8968	45.4373	44.9019	43.6674	43.774	44.8727	44.5828	43.8504	44.5825
531	R003/R139	41.5106	40.2425	42.2541	40.6923	42.6052	41.8197	42.6053	44.6603	45.2143	46.2633	43.6541	44.7058	46.2216	44.7064
532	R003/R140	42.0378	39.9315	42.4749	40.6084	43.1351	42.5539	43.135	38.9021	36.4957	39.0451	38.9338	40.602	39.2816	40.6018
533	R003/R141	42.1373	41.7351	38.1907	41.3702	39.0044	38.4979	39.0041	44.1189	43.9071	41.0524	43.5494	41.288	41.0413	41.2878
534	R003/R142	44.1025	45.7004	45.7636	45.8225	45.7331	45.7028	45.7334	42.7487	43.958	44.6761	43.4336	44.5915	44.7219	44.5917
535	R003/R143	42.5003	44.1365	43.111	43.9625	43.6399	43.4694	43.6399	50.5263	51.8213	50.9634	49.8066	49.166	51.4132	49.1665
536	R003/R144	39.2269	38.8892	41.0729	38.9912	40.4985	40.6422	40.4985	38.4578	37.7665	40.1939	38.2743	40.0186	39.6298	40.0188
537	R003/R145	42.8939	41.8323	41.5158	41.9885	40.5651	41.4217	40.5651	43.1012	43.0745	43.5717	42.6753	42.3414	43.3565	42.3414
538	R003/R146	46.0641	47.5041	48.7266	46.7623	47.7508	48.5361	47.7512	44.3956	46.0757	48.7887	44.774	47.5612	48.5596	47.5614
539	R003/R147	43.8293	44.4215	44.6217	44.3777	44.4921	44.5301	44.4921	48.942	50.2417	50.3321	48.2872	48.1907	50.569	48.1912
540	R003/R148	44.0652	44.6039	46.7416	44.8228	45.6687	45.9402	45.6686	39.2836	40.5759	43.1566	39.9403	42.6751	42.5158	42.6751
541	R003/R149	40.463	40.0274	40.2527	40.2869	39.5567	40.4345	39.5564	42.5595	42.2504	43.0338	42.4793	42.0536	43.0702	42.0537
542	R003/R150	44.7723	45.8603	46.2559	44.6545	45.6821	46.7837	45.6821	43.7441	45.3434	46.2657	44.0321	45.4921	46.721	45.492
543	R003/R151	42.468	42.2744	40.8011	42.8658	41.6502	40.7167	41.6498	47.2922	47.8101	46.4092	46.395	45.0042	46.5547	45.0044
544	R003/R152	44.5795	43.7869	41.6881	44.253	42.6147	41.7001	42.6144	41.0081	40.573	40.0487	40.9785	41.0424	39.7516	41.042
545	R003/R153	45.1031	46.642	45.892	45.8387	45.4011	46.5453	45.4012	46.4976	47.767	47.5315	47.0876	46.5725	48.0169	46.5725
546	R003/R154	44.0837	40.9588	42.8796	41.307	42.684	42.9517	42.6839	41.9862	40.3321	42.2386	41.7962	42.0844	42.4167	42.0843
547	R003/R155	42.0777	43.779	41.331	42.6748	41.1082	41.8604	41.108	46.5454	49.1095	46.9803	46.282	44.2626	47.5958	44.263
548	R003/R156	44.9566	44.3375	42.5701	44.8494	43.3238	42.6326	43.3237	40.1305	39.9364	38.1819	40.5842	40.0108	38.3358	40.0106
549	R003/R157	41.4973	41.7435	44.6495	41.0549	42.4728	44.2474	42.4727	43.9	44.2797	47.0953	44.0129	44.6311	46.8492	44.6313
550	R003/R158	44.119	45.3666	44.9763	45.4561	44.0954	45.1098	44.0952	42.0994	44.4313	43.8629	43.3352	42.9762	44.0181	42.9762
551	R003/R159	45.6259	44.318	44.5907	45.0121	45.3238	44.2195	45.3239	49.6623	49.7231	49.8252	48.515	48.3727	49.8105	48.373
552	R003/R160	41.8934	42.17	41.4331	42.7082	42.5508	41.4922	42.5511	38.777	38.9268	38.3697	39.2635	40.0683	38.2722	40.0683
553	R003/R161	45.1564	46.7039	47.4651	46.9367	47.1656	47.4995	47.166	48.4515	49.156	49.9909	48.7696	49.3822	50.0301	49.3823
554	R003/R163	43.5578	42.7091	43.8526	43.6198	44.1741	43.5266	44.1744	40.3631	39.8193	41.7115	40.2586	41.8897	41.3475	41.8899
555	R003/R164	44.1563	44.1734	43.0652	44.1867	41.6814	42.6748	41.6809	48.0457	49.2824	48.3843	47.3518	44.9502	48.2958	44.9504
556	R003/R166	45.6904	46.3103	46.0936	46.8709	45.4809	45.989	45.4807	42.7478	43.0405	44.4258	42.9132	44.0952	43.9893	44.095
557	R003/R167	43.4467	44.0289	43.1376	42.7661	41.7886	43.6958	41.7885	43.6005	45.4474	43.8581	43.9599	42.8168	44.3662	42.8167
558	R003/R168	43.3761	43.2454	41.1064	42.5419	40.8241	41.6945	40.824	42.0505	42.6878	41.4733	42.1642	40.996	41.8549	40.996
559	R003/R169	42.5323	44.5422	46.5169	43.884	45.3109	46.1794	45.3111	50.9489	52.5727	53.8913	50.2545	50.7316	54.1047	50.7324
560	R003/R170	41.7346	43.0195	40.3295	42.6288	41.08	40.9739	41.0799	38.4454	39.2309	37.4058	38.9309	38.5493	37.7096	38.549
561	R003/R171	44.414	42.1185	42.4789	42.6617	42.3542	42.3066	42.3542	47.1067	45.0275	44.1074	46.2668	44.078	44.078	44.078
562	R003/R172	46.7596	47.7091	47.8115	47.6236	47.7707	48.2002	47.7709	45.033	46.9661	47.3182	46.2082	47.1547	47.6224	47.1546
563	R003/R173	42.6545	44.7367	44.806	42.7905	43.8688	45.6742	43.8688	47.2342	51.0378	51.0533	47.1214	47.5955	52.0287	47.5961
564	R003/R174	41.7955	43.1193	41.6729	42.2479	41.3018	42.2199	41.3018	39.5119	40.7628	39.502	40.1321	39.666	39.8807	39.6661
565	R003/R175	40.6393	39.4249	39.8546	39.7792	39.7684	39.8918	39.7682	43.9914	42.5492	42.7258	43.1713	42.3821	42.6185	42.3822
566	R003/R176	41.3044	41.4291	40.2978	41.4326	40.1262	40.2895	40.126	39.4569	39.7964	39.6253	39.3596	39.193	39.5469	39.1931
567	R003/R177	43.1284	42.5898	43.1042	42.6642	43.1159	42.9935	43.1158	46.6361	47.4385	47.8721	45.8622	46.0543	48.0498	46.0547
568	R003/R178	45.2714	48.8529	49.3529	48.3063	48.5982	49.6481	48.5986	43.273	45.7103	46.0245	44.8967	46.7239	46.3574	46.7239
569	R003/R179	40.6735	43.0747	39.7853	42.3313	40.0118	40.3551	40.0116	43.6015	44.7301	42.2157	43.4467	41.7378	42.4401	41.7377
570	R003/R180	43.2948	43.0281	45.2418	42.6461	43.8945	44.8713	43.8946	41.7848	42.1545	44.3454	41.3773	43.1388	44.0226	43.1391
571	R003/R181	44.864	45.4897	42.7202	44.8398	42.7272	43.2288	42.7267	48.6924	50.056	47.9353	47.5928	45.8154	48.4396	45.8155
572	R003/R182	43.3044	44.0241	44.622	42.7508	43.5737	44.7326	43.5737	39.946	40.2984	41.7168	40.0649	41.5393	41.7097	41.5392
573	R003/R183	46.5731	46.0137	49.1192	45.7932	47.8548	48.3359	47.855	48.4086	47.3703	49.9716	47.5242	49.0228	49.3564	49.0226
574	R003/R184	42.6943	43.8785	42.6893	43.5519	41.8556	42.5779	41.8552	41.3868	42.2183	42.0632	41.1541	41.3298	41.8561	41.3298
575	R003/R185	44.6107	45.7956	46.15	45.456	45.972	45.9725	45.9718	50.2728	52.0036	51.8527	49.629	49.7785	51.9998	49.7788
576	R003/R186	44.889	46.0822	45.0997	44.9317	44.1368	45.0697	44.1366	41.786	43.2535	42.4046	42.2345	42.2605	42.2597	42.2603
577	R003/R187	44.8168	42.8622	45.1582	43.3089	45.1081	44.8259	45.1082	46.3252	44.7477	45.7783	45.4334	45.3912	45.7091	45.3912
578	R003/R188	39.6779	42.0027	42.3722	41.2424	41.4485	41.973	41.4484	38.6856	40.542	41.8021	38.7878	40.7276	41.4046	40.7281
579	R003/R189	43.1638	42.6745	42.912	42.9368	43.7083	43.147	43.7084	47.5431	48.3032	48.5987	46.959	47.1488	48.9199	47.1493
580	R003/R190	40.2578	40.2048	39.3601	39.9652	38.694	39.1675	38.6935	36.7273	36.4818	35.8248	36.9466	35.953	35.6709	35.9529
581	R003/R191	43.7404	45.5795	44.6534	44.7972	43.9518	44.9535	43.9514	45.6363	46.7976	46.0543	45.7668	44.7973	46.1342	44.7972
582	R003/R193	42.7841	44.0894	41.6421	43.4242	42.1398	42.4319	42.1398	38.8896	40.6814	39.2986	39.8335	39.6975	39.8458	39.6975
583	R003/R194	41.1528	41.2231	40.3422	42.4968	42.0611	40.3032	42.0612	49.4303	49.674	48.4764	48.6828	47.4239	48.7313	47.4244
584	R003/R195	44.813	44.2213	42.812	44.7108	43.2535	42.3814	43.2533	42.2639	41.6066	40.643	42.2399	41.7627	40.1844	41.7623
585	R003/R196	44.2528	45.2789	47.2191	44.5874	46.2692	46.8396	46.2694	45.5122	46.2569	47.6803	45.4896	46.717	47.536	46.7171
586	R003/R197	43.9945	47.115	48.2956	45.4804	47.0251	48.7645	47.0253	42.2819	45.1796	46.9662	43.2349	45.8957	47.3992	45.8959
587	R003/R198	44.3434	45.0771	45.4154	45.009	45.5028	45.3951	45.503	49.4438	51.2647	51.0428	49.3448	48.9725	51.4115	48.973
588	R003/R199	43.5157	42.0243	39.1012	42.2209	40.3613	39.7614	40.3613	38.5348	38.0263	34.9656	38.9277	36.9252	35.4645	36.9248
589	R003/R200	43.9944	44.4244	44.5394	44.288	44.0894	44.4576	44.0895	45.7155	46.2179	46.6743	45.6589	45.8493	46.6024	45.8494
590	R003/R202	42.1951	41.0593	40.7012	42.5101	41.2145	40.5813	41.2142	41.681	40.8044	40.4761	41.5918	40.8113	40.2834	40.8111
591	R003/R203	40.6584	39.3817	39.4019	40.342	40.0898	39.0787	40.0897	44.8618	44.5178	44.4798	43.6555	43.0282	44.4187	43.0287
592	R003/R204	40.5963	37.578	39.2004	37.9794	38.3904	38.7156	38.3902	37.4502	35.8305	37.1902	37.156	37.1107	36.7919	37.1107
593	R003/R205	43.0805	44.4317	44.8269	43.7412	43.1352	44.896	43.135	44.5521	45.7285	46.5651	44.9066	44.8432	46.5354	44.8432
594	R003/R206	44.0425	45.3498	44.9776	43.9017	43.9536	45.5615	43.9537	42.9742	44.5965	44.3604	43.5078	43.6659	44.7316	43.6659
595	R003/R208	42.3255	42.7077	40.6076	42.2743	40.0125	41.3177	40.012	48.8526	50.3009	48.1716	48.3913	45.3135	49.021	45.3137
596	R003/R209	45.4631	45.8257	46.0589	45.3944	44.6491	45.5266	44.6488	43.8849	43.6317	44.0398	43.6515	43.7208	43.6224	43.7204
597	R003/R210	46.2026	45.7827	45.8453	46.6715	46.2575	46.0029	46.2576	47.7495	46.9251	46.4726	47.4881	46.829	46.5053	46.8288
598	R003/R211	47.5229	45.313	43.467	46.1089	44.4449	43.8509	44.445	44.2539	43.4208	42.0486	44.1722	43.0142	42.0761	43.0137
599	R003/R213	42.4008	42.9006	41.4265	41.9022	40.5916	41.6236	40.591	44.8621	47.5351	46.1721	44.0275	43.4806	46.4843	43.481
600	R003/R214	45.1891	47.1052	45.625	46.4794	44.8508	45.9253	44.8505	42.3018	43.9782	44.3558	42.8097	43.896	44.3886	43.8958
601	R003/R216	44.0842	43.4013	43.4004	43.6653	43.9882	43.6083	43.9881	46.7393	45.7451	44.972	46.0556	45.414	45.2304	45.4137
602	R003/R218	43.72	43.3018	43.0782	42.9205	42.9598	43.6427	42.9598	43.3366	43.405	43.9085	43.1617	43.6935	44.1746	43.6935
603	R003/R219	43.0139	43.2838	42.5457	43.734	43.3265	42.6615	43.3265	44.4993	47.0901	46.6898	44.3243	45.2851	46.9574	45.2856
604	R003/R220	45.141	45.4733	46.3739	45.1136	45.906	46.3258	45.906	42.9886	43.0534	44.3489	42.9228	44.8098	44.1066	44.8096
605	R003/R221	43.0386	41.9122	40.8657	42.4618	41.4413	41.0497	41.4412	44.5714	43.7054	42.6379	44.1517	43.2001	42.7858	43.2
606	R003/R222	46.8745	45.5843	46.6584	46.0453	46.5557	46.8439	46.5556	43.4232	43.2259	45.0981	43.4527	44.7766	45.0529	44.7764
607	R003/R223	42.8216	41.5608	42.0094	41.3249	42.1453	42.1072	42.1455	47.3402	48.1915	47.6981	46.3491	45.8924	48.2481	45.893
608	R003/R224	43.0201	42.94	41.1475	42.3403	40.9129	41.3288	40.9126	41.4739	41.1486	40.4239	41.2041	40.6135	40.3613	40.6133
609	R003/R225	44.5099	44.1745	43.3016	43.5495	42.3827	43.5972	42.3826	45.8185	45.566	43.4528	45.3748	42.9359	43.843	42.9359
610	R003/R226	41.5656	39.9338	39.8105	39.9218	39.4848	40.0951	39.4845	38.7367	37.6436	37.5025	38.56	37.3983	37.6563	37.3981
611	R003/R227	42.8299	41.547	40.9115	42.4918	42.0044	40.9597	42.0045	48.994	48.2105	47.1158	47.9566	46.1988	47.5593	46.1992
612	R003/R228	43.2808	44.2234	46.2207	43.1586	45.3143	46.5494	45.3148	42.0119	42.7204	43.8112	42.3819	43.7607	44.1953	43.7607
613	R003/R229	45.8228	48.3226	50.154	47.4806	48.5041	50.2554	48.5041	46.8453	48.3943	49.6633	47.6058	48.2129	49.8677	48.2129
614	R003/R230	44.4438	44.2624	44.5593	44.4867	44.483	44.4843	44.4829	41.3966	41.7313	42.2757	41.5619	42.383	42.068	42.3828
615	R003/R231	45.5922	43.3224	41.3358	43.7385	41.7323	41.8673	41.7322	49.6256	50.4334	47.3735	48.7494	45.6209	48.3066	45.6212
616	R003/R232	45.4271	43.5408	42.9985	44.3806	43.4164	42.8562	43.416	43.1241	41.0055	40.8844	42.5346	42.0459	40.6003	42.0453
617	R003/R233	44.7131	46.2973	49.5438	46.1466	48.6001	49.0772	48.6005	47.0908	47.4396	50.4272	46.8075	49.3192	50.0286	49.3192
618	R003/R234	41.5552	41.1849	41.0258	41.0979	40.9291	40.9721	40.929	40.9107	40.6295	40.3823	40.7399	40.5593	40.31	40.5595
619	R003/R235	43.8967	42.9776	42.197	43.5478	42.6627	42.2402	42.6626	51.4184	51.0241	50.6326	50.4288	48.5512	50.7746	48.5515
620	R003/R236	44.3269	43.873	38.8527	43.2542	39.9387	40.0676	39.9384	41.183	41.3609	37.5617	41.5317	38.9429	38.3776	38.9425
621	R003/R237	43.4886	42.8079	42.745	43.1452	43.4172	43.0028	43.4173	44.7731	43.7437	44.3296	44.1898	44.4418	44.2387	44.442
622	R003/R238	44.4915	43.4881	43.8406	43.7743	43.4716	44.0649	43.4714	43.0902	42.6108	43.038	42.9531	42.7466	43.0419	42.7464
623	R003/R239	42.0953	42.0312	44.0424	42.9909	44.1993	43.9312	44.1996	49.727	49.4192	52.0735	48.9776	49.7594	52.222	49.7601
624	R003/R241	46.6077	44.45	44.8988	45.6315	45.3463	44.8177	45.3462	42.0455	39.9292	40.8102	42.1999	42.3151	40.7564	42.3146
625	R004/R005	45.0695	47.5149	46.5875	47.494	46.72	46.8181	46.72	42.3865	44.2883	43.2749	44.0473	44.4185	43.4749	44.4181
626	R004/R006	47.7004	48.3661	48.5885	47.9919	48.1475	48.561	48.1476	48.5772	49.5962	50.2857	48.4579	49.0114	50.4008	49.0115
627	R004/R007	43.8657	42.6361	44.533	42.7099	44.8172	44.6493	44.8173	45.4055	44.3421	45.3717	45.1825	45.771	45.6332	45.7709
628	R004/R008	44.9743	44.7127	43.7028	43.9535	43.8389	44.1554	43.8387	45.3391	46.3176	45.0005	44.9761	44.2891	45.6604	44.2889
629	R004/R009	42.9373	44.6224	45.452	43.471	44.5296	45.5607	44.5298	41.4723	41.4214	42.4837	41.6877	42.5325	42.4101	42.5325
630	R004/R010	43.7053	41.9039	41.1653	42.8924	42.9484	41.4932	42.9485	43.3234	41.8402	41.0009	42.6953	42.1703	41.3959	42.1704
631	R004/R012	42.3496	43.089	43.5981	42.2672	42.292	43.6149	42.2917	45.365	44.6032	45.3471	45.1425	44.5303	45.3815	44.5303
632	R004/R013	45.2549	46.198	43.5956	46.3595	44.1884	44.0372	44.1881	47.0501	48.2093	45.7526	47.4196	45.4708	46.1108	45.4707
633	R004/R014	42.128	41.8214	42.987	41.4887	42.4792	42.8721	42.4792	38.0795	37.6376	38.2906	38.4755	38.9857	38.257	38.9855
634	R004/R015	44.3514	44.6265	44.1037	43.9753	44.4563	44.2523	44.4562	47.9661	48.2575	47.6054	47.4563	47.3078	47.7965	47.3078
635	R004/R016	45.5481	44.9642	45.8336	45.5955	46.3571	45.7979	46.3572	48.7082	46.8762	48.3057	48.3034	48.5037	48.2631	48.5037
636	R004/R017	44.9433	43.9311	44.1955	43.9921	44.4023	44.1781	44.4023	44.9567	44.9687	44.4212	44.6281	44.0466	44.7557	44.0468
637	R004/R018	46.5658	45.7864	47.0647	46.1251	46.9537	47.4291	46.9537	42.8689	41.6686	43.1528	43.248	44.0226	43.2173	44.0222
638	R004/R019	43.1235	43.1114	42.5359	43.0273	42.1934	42.8938	42.1931	44.3147	44.8453	43.2344	44.034	42.6692	43.7395	42.6693
639	R004/R020	44.4808	46.0033	46.9827	45.9426	46.5444	47.3373	46.5445	46.6435	46.9965	48.2975	47.2122	48.1454	48.5719	48.1454
640	R004/R021	47.6011	48.4406	48.8677	48.4176	48.7158	48.6171	48.7159	48.9956	50.2611	50.8854	49.1311	50.2234	50.93	50.2234
641	R004/R022	45.3604	42.6062	41.8257	42.6752	42.4265	42.0756	42.4262	38.5231	37.4532	37.3407	38.7261	38.861	37.3036	38.8605
642	R004/R023	42.4041	40.8732	41.3185	40.7406	40.6904	41.0305	40.6903	43.6093	43.079	43.3422	42.721	41.8077	43.2593	41.8078
643	R004/R025	48.9297	47.6119	50.1618	47.5354	50.2595	50.3951	50.2596	48.0283	47.3671	48.9809	48.0404	49.3484	49.2181	49.348
644	R004/R027	45.5358	44.1861	43.3059	44.5533	43.9427	43.5057	43.9428	47.7343	47.1915	46.7124	47.2875	46.5263	46.9784	46.5262
645	R004/R028	42.7498	41.1373	38.5345	41.174	39.1342	38.7951	39.1339	38.7337	37.0491	35.5545	38.8381	37.3023	35.5636	37.3017
646	R004/R029	47.1017	45.0872	44.8225	45.6687	45.0724	44.9178	45.0723	46.2374	45.5538	45.4439	45.745	44.8583	45.5895	44.858
647	R004/R030	44.2002	45.1932	45.3365	44.6997	45.2317	45.4547	45.2318	45.4591	45.8734	46.4343	45.5836	46.3799	46.4553	46.3798
648	R004/R031	41.7114	40.7644	40.287	40.5117	40.6632	40.3427	40.6631	41.6668	41.7157	40.8674	41.1455	40.4241	41.0564	40.4243
649	R004/R032	38.6097	39.5386	39.896	38.986	39.2512	39.6991	39.251	36.2163	35.9132	36.3649	36.6209	37.1354	36.0669	37.1354
650	R004/R033	44.9119	46.1004	46.3904	46.1144	45.9478	46.4667	45.948	46.446	47.7374	48.0616	46.7128	47.0155	48.3453	47.0156
651	R004/R034	44.8342	45.5289	44.6314	45.4424	44.5645	44.8471	44.5645	46.8951	46.3808	45.6562	46.968	45.7457	45.8074	45.7455
652	R004/R036	46.3769	46.0655	45.2628	46.4068	45.5278	45.1607	45.5279	46.5852	47.2257	46.2528	46.4597	45.8222	46.4298	45.8223
653	R004/R039	42.6716	42.2029	40.8618	42.4503	41.2427	41.3761	41.2427	38.8495	37.6348	36.8469	39.3012	38.7455	37.0718	38.7451
654	R004/R040	45.5735	45.2842	44.2442	45.8251	44.8666	44.3969	44.8665	47.4536	47.66	46.6593	47.2376	46.6312	47.0538	46.6312
655	R004/R041	45.0044	44.8704	45.7871	45.724	46.1413	45.9029	46.1415	47.1982	45.9445	46.354	47.4923	46.8529	46.6638	46.8528
656	R004/R042	46.8274	47.1339	48.2154	47.6372	47.633	48.0545	47.633	47.4647	48.2688	49.7382	47.7831	48.4086	49.7673	48.4088
657	R004/R043	42.285	44.286	43.3643	43.8794	43.6581	43.9712	43.6582	40.3977	40.2677	39.9855	40.986	41.4887	40.2693	41.4886
658	R004/R044	42.6133	45.2405	44.067	45.0343	43.9664	44.376	43.9664	42.588	45.0264	44.7305	43.382	43.6825	45.1118	43.6827
659	R004/R045	45.9389	45.0841	43.9449	45.1334	44.4175	43.8018	44.4175	46.4183	45.7969	44.4429	46.1999	45.1586	44.4199	45.1584
660	R004/R046	45.4624	46.7501	46.3585	46.9849	46.5345	46.5091	46.5347	47.7295	49.0787	48.0568	48.4195	47.679	48.5019	47.6792
661	R004/R048	43.7849	44.3975	43.0203	43.6318	43.1515	43.4621	43.1514	41.3407	40.9662	38.986	41.7714	40.7265	39.2522	40.7262
662	R004/R049	42.117	42.2402	42.1052	42.5901	42.2324	42.1752	42.2323	42.9076	43.7362	43.1752	42.7467	42.036	43.4875	42.0363
663	R004/R050	41.6849	43.9854	42.3455	43.418	42.4579	42.6338	42.4578	42.3616	43.3841	41.8183	42.8147	42.1743	42.0589	42.1742
664	R004/R051	42.4576	43.1142	43.299	42.7623	42.9663	43.1916	42.9661	42.415	43.6328	43.3455	42.4417	42.4746	43.4487	42.4748
665	R004/R053	40.9388	42.5668	40.3004	41.5654	39.9297	40.8051	39.9296	35.6534	37.405	35.5686	36.8666	36.4623	35.854	36.4619
666	R004/R054	44.1867	44.0911	44.7513	43.689	44.333	44.763	44.3331	45.0525	46.1703	46.5263	45.256	45.3626	46.7568	45.3628
667	R004/R055	42.847	43.0861	43.1821	42.7391	43.1537	43.0931	43.1535	43.2049	43.1161	43.7909	43.2108	43.9948	43.6433	43.9947
668	R004/R056	43.6045	43.5397	41.6785	43.344	42.1325	41.828	42.1322	43.2244	44.0079	42.2713	43.1432	41.9803	42.6086	41.9804
669	R004/R057	41.6487	43.4564	41.9	43.1559	42.2387	42.4126	42.2386	40.7584	40.9472	39.3054	41.7142	40.8381	39.5429	40.8377
670	R004/R059	44.5366	44.7919	47.0852	44.6877	46.3056	46.5822	46.3054	44.3587	44.8794	46.4096	44.119	45.3459	46.3767	45.3459
671	R004/R060	39.9802	37.8759	38.9469	37.8845	39.3639	38.7085	39.364	39.238	38.2447	38.7792	38.5162	39.5813	38.6961	39.5816
672	R004/R061	42.1301	44.0256	43.0641	43.0023	42.719	43.4555	42.7189	43.2998	45.7051	44.1919	43.3773	43.2723	44.7973	43.2726
673	R004/R062	42.7661	44.2979	44.225	43.3835	44.0217	44.5567	44.0218	39.9231	40.5587	40.3719	40.4934	41.2699	40.6192	41.2698
674	R004/R063	42.2874	41.4987	39.9946	41.7015	40.7061	40.1108	40.706	41.9501	42.6242	41.225	41.5536	40.86	41.4544	40.8601
675	R004/R064	43.391	43.7405	42.3659	43.6375	42.7067	42.5128	42.7067	45.1462	44.6053	43.8701	44.6013	44.304	44.0094	44.304
676	R004/R065	44.5178	42.1535	41.7804	42.7881	41.871	41.8298	41.8708	45.0326	44.1409	43.1906	44.2409	42.737	43.4969	42.7371
677	R004/R066	39.981	40.4244	40.7356	39.7775	39.5756	40.3139	39.5755	36.8648	36.6614	36.8056	37.3153	37.1528	36.4027	37.1526
678	R004/R067	43.8756	43.9719	44.3154	43.9862	43.8823	44.2506	43.8821	46.3006	46.6165	47.1171	46.0621	45.8084	47.3958	45.8086
679	R004/R068	41.7338	41.2338	41.3213	41.79	41.3646	40.7875	41.3643	44.4167	42.8821	43.1612	43.9071	43.454	42.7621	43.4539
680	R004/R069	42.5878	42.9169	43.8175	42.8861	42.7467	43.5749	42.7466	42.1919	42.9933	43.5887	42.2022	41.9213	43.5867	41.9214
681	R004/R070	44.0472	44.7659	44.7974	44.6786	44.6392	44.8429	44.6391	41.6208	41.0499	41.0034	41.9743	42.2242	40.8631	42.2238
682	R004/R071	42.8529	44.5035	44.1562	43.9717	44.3587	44.6	44.3589	46.0231	47.2643	47.1529	46.3016	46.5494	47.6694	46.5497
683	R004/R072	43.9735	43.9287	46.8532	44.2699	46.5809	46.8369	46.5812	44.8584	44.1279	47.4643	45.1048	47.3312	47.3743	47.3313
684	R004/R073	42.0925	42.8534	40.0501	42.2519	40.5819	40.861	40.5818	41.9268	43.8182	41.0794	42.4889	40.8492	42.0518	40.8491
685	R004/R074	40.7263	42.5546	41.4927	41.6596	41.8989	42.2504	41.8992	37.297	38.0903	37.8613	38.2668	39.2391	38.1773	39.239
686	R004/R075	40.7199	43.5114	44.534	42.7859	43.5961	44.5685	43.5962	41.5235	44.0001	44.7577	42.4558	43.3588	45.1209	43.3592
687	R004/R076	44.5595	45.78	44.7535	45.0546	44.255	44.8056	44.2548	46.9404	46.6292	45.5819	46.796	45.1419	45.4575	45.1417
688	R004/R077	42.4202	43.5242	43.8689	42.525	43.1388	44.129	43.1389	41.5884	43.342	44.0718	41.8128	42.7599	44.4912	42.7602
689	R004/R078	42.9105	45.611	46.6244	44.7533	45.0327	46.3191	45.0328	39.995	40.7455	42.8828	40.6147	42.21	42.3732	42.21
690	R004/R079	42.0874	44.6186	44.4905	44.0781	43.4096	44.6625	43.4094	44.7211	46.768	46.7596	44.8749	44.8364	46.9691	44.8366
691	R004/R080	44.5237	46.4989	46.3386	46.2135	46.3895	46.1558	46.3898	47.8314	48.111	47.6009	48.0883	47.6793	47.5583	47.6795
692	R004/R081	43.3191	41.2612	41.7577	42.1868	42.6385	41.5641	42.6386	45.9555	44.3124	44.24	45.067	44.2075	44.3011	44.2077
693	R004/R082	43.1135	43.6668	42.1745	43.5402	42.032	42.5639	42.0317	40.6475	39.9683	39.2423	40.8624	40.2734	39.4388	40.273
694	R004/R083	45.557	44.5377	43.9248	45.8366	45.6472	43.8605	45.6472	46.8662	46.3766	44.8365	46.2994	46.0939	44.9501	46.0939
695	R004/R084	45.1451	46.2913	47.6149	46.0017	47.3752	47.7556	47.3756	45.4867	45.9031	45.7459	46.1375	46.3016	46.0969	46.3017
696	R004/R086	42.9308	45.2685	43.8709	44.6144	43.2533	43.9229	43.2533	43.2641	45.6299	44.548	43.5536	43.1612	44.7368	43.1615
697	R004/R087	43.736	44.6209	47.143	44.4828	46.4266	46.6846	46.4269	42.5337	41.2639	44.2129	42.4164	44.505	43.8008	44.5049
698	R004/R089	46.3372	43.1444	41.3092	44.1213	42.69	41.6389	42.6901	44.4697	43.7815	41.8218	44.2893	42.1579	42.3559	42.1579
699	R004/R090	40.2615	42.2162	40.2222	41.2113	39.5994	40.6166	39.599	41.1706	42.131	40.7067	41.2768	40.1157	40.8299	40.1158
700	R004/R092	42.519	43.7669	46.3428	43.594	45.6739	46.022	45.6743	46.1683	47.0758	49.02	45.8994	47.8928	49.069	47.8933
701	R004/R093	43.6082	46.1076	46.2615	45.3595	45.8288	46.2163	45.8289	40.5584	41.0719	41.8039	40.9488	42.3564	41.4759	42.3563
702	R004/R094	46.5882	50.7075	48.4863	50.6798	48.9236	48.7948	48.9238	50.3257	53.0542	51.4651	51.5045	51.3424	51.9743	51.3423
703	R004/R097	39.7256	39.3963	38.8481	39.0712	39.279	38.9988	39.2792	39.3777	38.5315	39.0145	39.1764	39.9455	39.012	39.9457
704	R004/R098	40.8019	43.6852	45.0059	42.7913	43.705	45.0062	43.7049	41.1813	44.1378	45.5328	41.7893	43.4704	45.7605	43.4708
705	R004/R099	39.7123	42.189	42.6458	40.9799	41.0008	42.7111	41.0006	38.9394	39.5471	40.155	39.7572	39.8381	40.1789	39.838
706	R004/R100	44.0172	44.2242	45.6146	44.1821	45.0779	45.6957	45.078	47.4224	47.7448	49.0089	47.3127	47.7664	49.1703	47.7665
707	R004/R101	44.0747	45.8336	41.8576	45.9533	42.9794	42.2286	42.9794	45.1481	45.4185	41.2163	45.233	42.584	41.3571	42.5837
708	R004/R103	45.6518	46.1426	45.202	45.7655	45.1146	45.1856	45.1146	47.6802	48.4264	47.8637	47.3777	46.792	48.0168	46.792
709	R004/R105	45.3122	44.6318	43.1999	45.1388	43.6453	42.9573	43.6453	41.9729	40.4263	39.4355	42.1214	40.914	39.2589	40.9137
710	R004/R106	43.0952	41.4071	40.0972	42.0978	40.5271	40.0958	40.527	43.1416	42.1915	40.9548	42.5495	40.8411	41.1189	40.8411
711	R004/R107	43.7111	43.9104	43.9704	44.3715	43.2154	43.7455	43.2153	46.561	45.7949	46.2068	46.7232	45.6545	46.2245	45.6546
712	R004/R108	44.1368	45.5454	44.221	45.3802	44.193	44.4196	44.1928	44.2297	45.7647	44.9126	44.7603	44.146	45.1009	44.146
713	R004/R109	44.7423	45.1805	43.9545	44.8901	43.9609	44.2837	43.9608	42.1359	41.355	40.9242	42.7635	42.3544	41.1369	42.3539
714	R004/R111	40.7509	41.3405	38.8419	40.2196	38.1131	39.2773	38.1129	40.09	41.778	39.5294	40.2424	38.079	39.9974	38.0792
715	R004/R112	40.1314	40.575	40.1361	40.2473	39.6523	40.0746	39.6522	41.2754	41.2211	40.5238	41.469	40.6304	40.7167	40.6303
716	R004/R113	41.7927	43.135	41.8808	42.4641	41.3774	42.1321	41.3771	43.6223	45.6672	44.4499	43.9063	42.9007	44.6964	42.9009
717	R004/R115	42.5648	43.342	43.6221	42.2627	42.9546	44.0023	42.9547	39.5428	39.825	39.8429	40.11	40.1424	40.0867	40.1424
718	R004/R116	45.1854	42.1887	41.855	43.0554	42.14	41.728	42.1397	47.3781	45.1357	45.0196	46.5583	44.4843	45.2698	44.4842
719	R004/R118	41.1462	38.8539	37.7644	38.061	37.2002	37.907	37.2	39.9145	39.5496	37.7523	39.6136	37.9101	37.9954	37.9102
720	R004/R119	44.7174	43.9231	43.9507	43.292	43.3294	44.2274	43.3291	43.2035	44.6362	43.8574	43.4459	42.7691	44.3554	42.769
721	R004/R120	41.8141	44.2573	44.3581	43.0393	43.8284	44.6925	43.8284	40.1704	40.631	41.275	41.1763	42.0987	41.42	42.0985
722	R004/R121	44.3367	45.0158	43.1149	44.9593	44.0106	43.6409	44.0107	47.8851	48.2586	46.5017	48.0672	46.5112	47.1157	46.5113
723	R004/R122	42.8283	45.1376	45.1465	43.8729	43.9823	45.1675	43.9822	43.8876	45.5255	46.0698	44.282	45.2199	45.9909	45.22
724	R004/R123	43.5837	43.8337	44.3123	43.605	44.2523	44.4647	44.2523	45.6007	46.5089	47.0369	45.5378	45.9508	47.3558	45.9511
725	R004/R125	43.0873	44.7334	45.2062	44.0751	44.3042	45.1992	44.3041	39.0691	39.9627	41.1812	40.0906	41.7166	41.0342	41.7164
726	R004/R126	46.0303	45.6211	44.4256	45.5198	45.0695	44.5989	45.0695	47.313	47.4271	46.8255	46.8476	46.4449	47.1282	46.4449
727	R004/R127	43.1181	43.1392	43.1151	42.9532	42.8683	43.1114	42.8683	42.8247	42.9074	43.2023	42.771	43.2923	43.2362	43.2925
728	R004/R128	43.5565	42.5267	45.2981	42.3939	44.5813	44.58	44.581	45.5808	45.0054	47.7619	44.9288	46.0669	47.4947	46.0671
729	R004/R129	40.1178	38.7339	37.1279	37.9641	36.7995	37.5586	36.7993	36.8279	35.8494	34.603	36.9416	35.675	34.8903	35.6747
730	R004/R130	43.9443	43.1552	45.2012	43.6663	44.2164	44.3381	44.2163	46.1636	46.1607	47.8451	45.9206	45.9461	47.4932	45.9464
731	R004/R131	41.1705	42.6815	42.7863	42.0229	42.7445	42.9259	42.7447	41.2735	42.5313	41.9552	41.4975	42.0889	42.151	42.0893
732	R004/R132	43.2433	43.2408	40.612	43.5056	41.1408	40.9006	41.1403	42.1958	42.77	40.2271	42.0268	39.9487	40.4217	39.9487
733	R004/R133	45.6396	43.6247	41.2193	45.1869	43.057	41.5951	43.0569	42.6709	39.8251	37.9472	42.779	41.0497	38.0701	41.049
734	R004/R135	45.1301	45.0867	44.1771	45.0514	43.9973	44.2815	43.9972	48.2935	48.8011	46.9496	48.2607	46.4279	47.2825	46.428
735	R004/R137	41.9948	40.1157	40.0323	40.6975	40.1248	39.7405	40.1244	44.3357	42.4325	42.6017	43.9379	42.772	42.5576	42.7719
736	R004/R138	47.0638	45.0501	45.7208	45.8269	46.7495	46.0166	46.7496	47.727	46.7169	47.2849	47.4693	47.4547	47.846	47.4546
737	R004/R139	40.8038	40.4882	40.5642	39.8107	40.4472	40.5658	40.447	36.7468	36.3894	36.1025	36.9452	37.3045	35.9433	37.3042
738	R004/R140	42.6009	40.1298	42.7689	40.861	43.1949	42.7023	43.1949	43.0362	41.226	43.7723	42.5896	43.343	43.9928	43.3432
739	R004/R141	43.0008	41.5193	38.9939	41.7561	39.717	39.3082	39.7169	43.1437	42.2283	40.2228	42.7508	41.2121	40.2866	41.2119
740	R004/R142	43.2344	46.2289	44.1573	44.7842	43.553	44.4694	43.5529	44.5753	47.6004	45.9776	45.1441	44.5787	46.3887	44.5789
741	R004/R143	41.7823	43.8701	42.4132	42.9295	41.9995	42.6116	41.9991	39.9059	40.4175	39.3855	40.2781	40.1815	39.2863	40.1812
742	R004/R144	39.612	38.8789	40.5489	39.2787	40.1557	40.1856	40.1556	43.1789	43.0251	44.0586	42.7129	42.7325	44.0483	42.7328
743	R004/R145	42.7038	41.6653	43.0174	41.7316	41.7472	42.726	41.7473	41.4075	41.5777	43.2926	41.4297	42.5991	43.0404	42.5993
744	R004/R146	45.3672	47.209	48.4412	46.1354	46.6639	47.9249	46.664	47.1456	49.5149	50.6506	47.4606	48.4127	50.5011	48.4129
745	R004/R147	43.8027	44.5964	46.053	44.508	45.4392	45.8422	45.4391	40.5083	40.1331	41.7517	40.8499	42.4891	41.5121	42.4889
746	R004/R148	43.496	44.4519	45.3562	44.1989	44.7274	44.8336	44.7274	43.1882	45.6536	45.7089	43.6866	44.3029	45.6279	44.3033
747	R004/R149	39.5894	40.1115	41.1843	39.2196	39.3806	41.1552	39.3804	39.7177	40.5483	41.71	39.9266	40.1995	41.7148	40.1997
748	R004/R150	44.6037	45.9731	44.2481	44.2338	43.9737	45.1262	43.9735	46.3302	48.7616	47.2898	46.5424	45.7398	48.3738	45.7398
749	R004/R151	42.5293	41.9513	42.1727	42.2938	42.2662	41.9741	42.266	39.5016	37.7966	37.6933	39.6568	39.2782	37.3472	39.2779
750	R004/R152	43.9629	43.9496	42.3552	43.9197	42.3918	42.5166	42.3917	45.4428	46.1404	44.6699	45.2742	44.0649	45.0422	44.0649
751	R004/R153	44.7545	46.4182	46.7726	45.4258	45.6465	47.1888	45.6465	45.423	46.4336	46.8919	46.1618	46.2729	47.3729	46.2727
752	R004/R154	44.0174	41.285	42.9945	41.2683	42.8436	43.0788	42.8435	44.338	43.3524	44.8046	43.9954	43.6779	45.2024	43.678
753	R004/R155	42.3033	43.6215	42.0931	42.7901	42.1679	42.5987	42.1679	39.3625	39.7475	38.3223	40.1444	39.8695	38.5942	39.8691
754	R004/R156	44.0059	44.3986	45.4454	43.7976	44.7894	45.163	44.7896	42.6008	44.2166	44.6172	42.6613	43.5078	44.6781	43.5082
755	R004/R157	41.0971	41.3723	42.7055	40.8775	41.9315	42.5103	41.9313	42.7266	42.7398	43.8285	43.0219	43.3765	43.7319	43.3765
756	R004/R158	43.8903	45.6079	45.5514	45.3645	45.0556	45.6914	45.0555	44.8669	47.9439	47.0082	46.1587	45.7134	47.4876	45.7136
757	R004/R159	45.1955	45.1061	44.5528	45.1427	44.6465	44.3219	44.6466	40.9036	40.0612	39.9331	40.9378	41.1095	39.5569	41.1093
758	R004/R160	41.9013	42.3834	41.9445	42.3137	42.3898	41.9203	42.3899	43.356	44.5109	43.1401	43.7629	43.1193	43.3829	43.1196
759	R004/R161	44.1865	46.6319	47.0628	45.612	45.6461	47.1057	45.6462	45.4987	47.2064	47.8339	46.3055	46.8834	47.8054	46.8835
760	R004/R163	42.4345	42.8272	42.0602	42.7684	42.0971	42.0659	42.097	42.103	43.0481	42.4693	41.971	41.6975	42.6452	41.6976
761	R004/R164	44.8862	44.2477	43.8406	44.7382	43.6184	43.5038	43.6183	41.3112	40.0978	40.5091	41.7622	41.5677	40.133	41.5674
762	R004/R166	45.5419	46.1091	47.1565	46.3755	46.3038	46.8815	46.3038	47.609	48.362	49.4861	47.5405	47.9292	49.38	47.9294
763	R004/R167	43.4621	44.0013	43.1222	42.7536	42.2976	43.699	42.2978	42.0225	43.5002	43.1778	42.7573	42.8358	43.7345	42.8358
764	R004/R168	43.4333	43.2529	41.4708	42.7669	41.4638	41.9172	41.4639	45.3446	45.7201	43.7114	45.2278	43.0657	44.3003	43.0658
765	R004/R169	42.9267	44.7397	45.5257	44.0842	44.3963	45.3413	44.3963	41.6584	41.5461	42.6369	42.1876	42.8312	42.3806	42.831
766	R004/R170	42.6463	43.3345	42.2315	43.194	42.7372	42.5501	42.7373	43.7984	44.5594	43.1721	43.813	43.1111	43.6739	43.1111
767	R004/R171	44.803	42.349	43.1803	42.5955	42.7799	42.9057	42.7797	45.2254	42.9797	42.7462	44.723	42.7478	42.6046	42.7475
768	R004/R172	47.4011	47.6275	48.9423	47.7827	49.0418	49.1785	49.0421	48.6201	49.961	51.3403	49.3856	50.3718	51.8318	50.3719
769	R004/R173	43.6631	44.1262	44.062	43.1896	44.1228	44.7226	44.1229	40.5227	40.8335	41.0839	41.05	42.0506	41.4275	42.0504
770	R004/R174	42.9992	43.3335	40.8523	42.6537	41.4068	41.5171	41.4066	44.4423	45.9976	43.2431	44.8868	42.6406	43.9514	42.6407
771	R004/R175	41.9476	39.1077	39.9437	39.9038	40.7211	39.8201	40.721	42.193	39.9448	40.6955	41.4507	41.4404	40.6189	41.4404
772	R004/R176	42.1592	41.427	40.1781	41.5477	40.4587	39.9503	40.4585	43.4448	43.4728	41.7587	42.951	41.3773	41.9201	41.3774
773	R004/R177	44.0348	42.0416	40.2222	42.614	41.6321	40.2838	41.632	39.7803	37.6904	36.5535	39.7421	38.9571	36.4557	38.9566
774	R004/R178	45.4991	49.1156	49.4492	48.0409	48.5525	50.0351	48.5528	46.705	50.21	50.6004	48.0508	49.1415	51.2027	49.1416
775	R004/R179	41.5632	43.2812	40.3784	42.7985	40.8404	40.7663	40.8401	43.8273	44.2451	41.6919	43.8102	42.4171	41.9204	42.417
776	R004/R180	44.6503	43.1188	43.2046	43.2077	43.1859	42.9749	43.1858	45.7563	45.7142	45.3247	45.0317	44.7539	45.3822	44.7541
777	R004/R181	45.9311	45.9572	45.5457	45.8121	45.5766	45.4264	45.5767	42.7525	41.6194	42.2336	42.5768	43.3218	41.8885	43.3215
778	R004/R182	45.3892	44.1988	44.4168	44.2851	44.8361	44.7668	44.8363	45.4781	45.189	45.8279	45.164	45.4845	46.305	45.4846
779	R004/R183	47.2728	46.1803	48.3956	45.8844	47.8729	48.0274	47.873	47.1715	45.9624	48.3197	46.6627	48.4525	48.0001	48.4522
780	R004/R184	43.5913	43.6083	41.6308	43.392	41.9474	41.7351	41.9473	45.0035	45.7793	43.9235	44.7071	43.6138	44.1998	43.614
781	R004/R185	45.7909	46.4632	47.6411	45.7321	46.8845	47.2633	46.8846	42.4859	42.3624	43.5687	42.7535	44.0044	43.0837	44.0041
782	R004/R186	46.3995	46.1203	46.5324	45.2457	45.6465	46.3714	45.6463	47.1601	48.4033	47.7143	47.1325	46.3454	47.9409	46.3454
783	R004/R187	45.5052	42.811	45.3837	43.2225	45.2756	44.9397	45.2757	46.6164	43.9091	45.8115	45.7583	45.8435	45.7011	45.8433
784	R004/R188	40.4695	42.3683	41.8381	41.2934	40.8061	41.7515	40.8058	42.3536	44.4821	44.2521	42.17	42.4209	44.3469	42.4213
785	R004/R189	43.3669	42.5513	43.2894	42.6961	43.7148	43.2417	43.7148	41.8633	39.9964	41.7291	42.0912	43.2498	41.4385	43.2494
786	R004/R190	41.5027	39.9802	39.7392	40.0969	39.6593	39.702	39.659	41.26	40.8249	39.9633	40.8749	39.1623	40.1942	39.1624
787	R004/R191	44.8487	45.7592	45.4439	45.4489	45.4146	45.616	45.4145	46.7967	46.3644	45.8059	46.8215	46.0237	45.9909	46.0236
788	R004/R193	43.4377	44.0935	44.3358	43.4985	43.6989	44.5892	43.699	42.5854	43.7373	44.0667	43.0135	42.9678	44.4835	42.9679
789	R004/R194	41.0481	41.2281	41.6731	41.8077	41.6884	41.4606	41.6882	39.6989	38.5209	39.0834	40.1567	40.0669	38.7435	40.0668
790	R004/R195	45.1804	44.1003	42.2049	44.7269	43.4866	42.3147	43.4865	46.9923	46.8143	44.8768	46.6867	45.2964	45.1878	45.2962
791	R004/R196	44.758	45.1516	46.209	45.1948	46.2925	45.9438	46.2926	43.4684	43.5524	44.5166	43.7349	44.8669	44.3968	44.8668
792	R004/R197	44.5448	46.8885	46.2684	45.873	46.4374	46.8303	46.4377	45.6481	48.1362	47.4522	46.4269	46.7844	48.2787	46.7847
793	R004/R198	44.3484	45.3283	44.4642	44.8978	44.5095	44.7055	44.5095	41.6016	41.8157	40.9715	42.6294	42.0729	41.1248	42.0725
794	R004/R199	42.4716	42.2563	39.3057	41.7763	39.8544	39.8395	39.8541	41.9479	43.1611	39.8812	42.1248	39.7391	40.5482	39.739
795	R004/R200	44.5925	44.5087	44.2421	44.6007	44.7081	44.5875	44.7082	44.062	44.0949	44.2946	44.4857	45.0271	44.6063	45.0271
796	R004/R202	42.1045	41.3569	40.0928	42.4911	41.1142	40.2117	41.1139	45.4477	44.6735	43.0384	45.3578	43.1703	43.3381	43.1703
797	R004/R203	40.6697	39.4166	39.4957	40.3011	40.4091	39.3691	40.409	38.344	35.7814	36.6844	38.2405	38.5179	36.3588	38.5177
798	R004/R204	41.1507	37.5392	37.3948	37.6267	37.7749	37.5213	37.7747	40.5231	39.6323	39.0462	40.1586	38.398	39.475	38.3983
799	R004/R205	43.7967	44.5959	42.9341	44.4641	43.0729	43.4428	43.0727	45.105	45.0924	43.9348	45.6571	44.6224	44.3335	44.6222
800	R004/R206	44.5859	45.7307	45.0596	44.5627	44.6683	45.719	44.6684	46.5177	48.2979	47.2198	46.9101	46.1567	47.9887	46.1567
801	R004/R208	42.1126	43.186	41.9795	42.2725	41.4928	42.4632	41.4927	38.717	39.2074	38.386	39.35	38.6769	38.6666	38.6767
802	R004/R209	45.8899	45.5775	46.4802	45.7376	46.3758	45.961	46.3759	49.1529	48.686	49.4982	48.5956	48.7934	49.4568	48.7935
803	R004/R210	45.0756	45.3595	44.7652	44.9738	44.9009	44.9109	44.9007	47.3788	46.7314	46.443	47.1005	46.5169	46.4488	46.5167
804	R004/R211	46.5535	45.6537	45.0559	45.0425	44.2467	44.918	44.2466	46.1891	47.0123	46.606	46.1044	45.1117	46.639	45.1116
805	R004/R213	42.5225	43.0762	41.5007	42.2094	41.0342	41.5821	41.0337	37.5483	38.0931	37.1406	37.6562	37.9496	36.9294	37.9493
806	R004/R214	45.4984	47.2404	46.4664	46.4771	46.2015	46.4462	46.2014	47.2023	49.2545	49.085	47.263	47.8688	49.3085	47.8689
807	R004/R216	43.1995	43.7563	42.93	42.5783	43.3688	43.2838	43.3687	43.0913	43.7286	42.5341	42.9394	42.8496	42.8476	42.8496
808	R004/R218	44.5237	43.3009	42.5607	43.7444	43.6379	42.9107	43.6381	47.2606	46.722	46.217	46.8433	46.2757	46.687	46.2759
809	R004/R219	41.974	43.4132	43.7656	42.3275	43.3785	43.9334	43.3787	36.435	38.1677	38.7129	37.2428	39.6522	38.7629	39.6521
810	R004/R220	45.4065	45.5282	47.3716	45.2933	46.9358	47.2473	46.936	47.2579	47.935	49.1998	46.8715	48.2953	49.295	48.2955
811	R004/R221	41.7212	41.458	42.4838	40.9655	41.9076	42.5314	41.9077	41.4757	41.5704	42.6456	41.4802	42.4478	42.6942	42.4481
812	R004/R222	45.5327	45.5939	47.2134	44.6322	46.5047	47.2996	46.5049	45.3998	46.8562	47.9783	45.4515	46.7861	48.2827	46.7864
813	R004/R223	42.0048	42.0052	42.7377	40.9408	41.7597	42.8332	41.7596	37.766	37.9271	39.128	38.0934	38.9446	39.1705	38.9446
814	R004/R224	44.0474	43.2132	39.7638	43.3754	40.4979	39.9466	40.4976	46.843	46.3581	43.7143	46.0102	43.5656	44.0309	43.5656
815	R004/R225	44.668	44.1802	43.8786	43.0985	43.357	44.0514	43.357	47.0277	46.0528	45.6822	46.5265	45.2619	45.9371	45.2617
816	R004/R226	42.5994	39.9143	39.8462	40.8076	39.9944	39.7776	39.9942	42.9615	41.2029	41.057	42.3856	40.6352	41.1744	40.6353
817	R004/R227	42.1063	41.4393	39.9549	41.1894	39.8496	39.9427	39.8492	40.0687	38.3871	36.9533	39.8364	38.0211	36.9022	38.0208
818	R004/R228	43.444	44.4976	45.5909	43.1101	44.3745	45.9091	44.3746	46.7754	48.3756	48.3553	46.7453	46.662	49.0877	46.6621
819	R004/R229	45.9349	48.1463	48.2238	47.1343	47.4476	48.5635	47.4477	46.6024	47.6718	47.724	47.4094	47.2795	48.0773	47.2794
820	R004/R230	44.3752	44.4645	44.614	44.3015	44.4861	44.7596	44.4859	44.21	45.0697	45.356	44.3331	44.3271	45.6517	44.327
821	R004/R231	45.3255	43.1622	42.8763	43.149	42.4515	42.8704	42.4514	41.243	40.6914	40.6516	41.2187	40.7025	40.588	40.7022
822	R004/R232	45.3923	43.9555	42.9125	44.3058	43.5565	42.9626	43.5562	47.2441	46.448	45.1995	46.507	45.1197	45.546	45.1195
823	R004/R233	45.3207	46.5286	48.0568	46.5035	48.6469	48.013	48.6472	48.5914	47.9591	49.3288	48.4931	50.1455	49.4339	50.1453
824	R004/R234	41.0938	41.4547	41.1418	40.6594	40.3591	41.4044	40.3587	43.5135	44.1769	43.2689	43.2888	41.9627	43.7213	41.9628
825	R004/R235	44.4472	43.0205	44.0312	43.8405	44.5109	44.0793	44.5109	42.8211	40.2762	40.9877	42.8456	42.672	40.9453	42.6716
826	R004/R236	44.0034	44.0004	44.4391	42.9633	43.1353	44.9512	43.1351	44.9723	46.3423	46.3567	45.1181	44.3097	47.0412	44.3098
827	R004/R237	43.5001	42.7228	40.8638	43.2496	42.2857	41.1597	42.2856	43.7956	42.2072	40.6016	43.4257	42.5953	40.7098	42.5951
828	R004/R238	44.1811	43.7202	44.2318	43.7205	44.3573	44.6034	44.3572	46.3017	46.4234	46.195	46.1435	45.7848	46.6005	45.7847
829	R004/R239	42.2333	42.0189	42.6731	42.8188	42.9623	42.7965	42.9623	39.7255	37.8811	39.2378	40.1347	40.5767	39.0895	40.5764
830	R004/R241	45.6616	44.6201	44.7905	45.0584	44.3354	44.4984	44.335	45.1841	44.6432	44.7399	44.9953	44.0795	44.8038	44.0791
831	R005/R006	47.5422	48.112	49.0823	47.9901	49.6808	48.9279	49.6814	48.1172	47.9086	49.135	48.0251	49.8123	49.1684	49.8123
832	R005/R007	43.9022	42.9626	44.6348	42.9486	44.7645	44.9528	44.7647	45.8926	44.9019	45.6491	45.568	45.7611	46.2095	45.761
833	R005/R008	45.3998	44.592	45.9067	44.3914	45.5514	45.8349	45.5514	42.8317	41.489	42.511	42.5572	43.3654	42.7257	43.365
834	R005/R009	42.7892	44.4828	46.3071	43.4347	45.0984	46.2006	45.0985	47.3098	47.8361	49.3984	46.9249	47.6433	49.4992	47.6437
835	R005/R010	43.2297	42.0496	40.4303	42.6831	41.8086	40.9447	41.8086	42.5991	40.6963	39.5616	42.2062	40.9963	40.1125	40.9962
836	R005/R012	42.9551	43.8722	43.3019	43.5156	42.8551	43.2314	42.855	44.1946	44.0871	43.4697	44.1216	43.1376	43.5948	43.1376
837	R005/R013	45.323	46.3595	43.1073	46.3204	44.1085	44.0294	44.1083	43.0164	42.8387	39.5377	43.9119	41.5928	40.1101	41.5923
838	R005/R014	42.3144	42.915	43.6936	42.1799	43.0043	43.8494	43.0043	43.3691	44.3899	44.4441	43.6005	43.6247	44.9488	43.6249
839	R005/R015	44.456	45.2505	44.0013	44.7558	44.5585	44.2963	44.5585	46.7899	46.6018	45.8099	46.448	46.4071	46.064	46.4071
840	R005/R016	44.9154	45.3005	45.0033	45.0236	45.6056	45.4933	45.6057	45.9215	45.6809	45.8672	45.9332	45.9701	46.2957	45.9702
841	R005/R017	44.1741	44.0224	46.2752	43.2782	45.2547	45.9793	45.2548	41.3774	40.5517	42.1266	41.5328	42.39	42.1253	42.3899
842	R005/R018	45.6382	46.0604	43.876	45.6434	44.3228	44.358	44.3229	47.6174	47.9255	45.9727	47.5009	45.9737	46.5291	45.9736
843	R005/R019	42.6391	43.8369	41.2833	43.2015	41.0227	41.8706	41.0223	42.5617	43.3238	41.1179	42.5325	40.7925	41.6289	40.7924
844	R005/R020	43.6161	45.5095	44.7734	45.1281	44.3261	45.1065	44.3261	44.8913	46.1967	45.5525	45.5665	45.143	45.9144	45.143
845	R005/R021	46.6538	48.0337	47.9696	47.75	47.5655	47.7531	47.5656	44.2153	44.7075	45.1282	44.777	45.9036	45.0618	45.9035
846	R005/R022	44.9159	42.5982	43.4846	42.4903	43.3053	43.6395	43.3051	43.3095	43.3803	44.034	43.1171	43.3771	44.3958	43.377
847	R005/R023	41.6095	41.1925	39.9503	40.6047	39.9623	40.1106	39.9622	41.1627	41.053	39.7844	40.7414	39.8097	40.055	39.8098
848	R005/R025	48.1799	47.8621	50.3061	47.0175	49.5863	50.54	49.5866	48.5399	48.8874	50.0172	48.5853	49.4365	50.5	49.4364
849	R005/R027	44.9905	44.4929	44.7303	44.5126	44.6249	44.8943	44.625	42.9282	41.9347	42.8354	43.1782	43.6391	42.9217	43.6388
850	R005/R028	41.8113	41.9164	41.7463	40.9271	41.0308	41.7488	41.0307	42.9744	43.2923	43.1957	42.7366	42.4775	43.4941	42.4776
851	R005/R029	46.5455	45.367	46.3953	45.6427	46.3463	46.4027	46.3465	45.5841	44.1783	45.3717	45.3466	45.5048	45.563	45.5046
852	R005/R030	43.6623	45.8687	47.0263	44.7802	46.0285	47.1913	46.0286	45.2341	46.8701	48.0333	45.4952	46.8401	48.2559	46.8402
853	R005/R031	41.9053	41.274	39.7213	41.0928	40.9652	40.0482	40.9653	40.3298	39.0902	37.7087	40.3698	39.7276	38	39.7273
854	R005/R032	38.3016	40.1194	38.8035	39.2856	38.1537	38.9245	38.1534	40.7524	42.1483	40.493	40.7258	39.6641	40.8368	39.6645
855	R005/R033	44.5539	46.2895	44.6975	46.017	45.3206	45.2548	45.3207	45.3894	46.3377	44.9046	46.0384	45.5434	45.6283	45.5434
856	R005/R034	44.8461	45.9995	44.7656	46.0692	45.4909	45.147	45.4911	46.8108	46.9046	45.5853	47.2104	46.0853	46.0991	46.0853
857	R005/R036	45.0759	46.552	44.3008	45.4935	44.1624	44.4111	44.1624	42.0881	42.8952	40.6872	42.6004	41.952	40.972	41.9516
858	R005/R039	42.0958	41.9546	39.7695	42.1103	40.287	39.9644	40.2869	42.9962	42.9055	41.0011	42.9692	41.4052	41.3219	41.4051
859	R005/R040	45.5198	45.3266	43.9903	45.9715	44.6491	44.083	44.649	46.8443	46.3312	45.5417	46.8443	46.2989	45.8034	46.2987
860	R005/R041	44.8646	45.5644	45.6337	45.8673	45.8309	45.7339	45.8311	45.9735	46.1201	45.704	46.4778	45.8583	46.1256	45.8582
861	R005/R042	47.4315	46.7124	46.1131	47.805	46.8327	46.1978	46.8326	43.9251	42.786	42.7486	44.4699	44.3848	42.7457	44.3843
862	R005/R043	42.4554	44.8562	42.8713	44.0183	43.3217	43.5066	43.3217	44.9859	46.6205	44.5331	45.4476	44.7193	45.2685	44.7192
863	R005/R044	43.3327	45.3347	45.0051	45.8447	45.1582	45.0795	45.1585	41.0906	42.221	42.5124	42.106	43.109	42.7549	43.1091
864	R005/R045	46.1192	45.371	43.717	45.4643	44.3616	43.6486	44.3615	46.8119	46.6546	45.296	46.7621	45.5273	45.4306	45.5269
865	R005/R046	45.953	46.4906	47.3722	46.9695	46.911	47.2982	46.911	43.8182	43.538	44.1519	44.8915	44.8349	44.2537	44.8347
866	R005/R048	45.4857	44.5744	43.9218	44.9191	44.427	44.1077	44.4271	47.7511	46.9386	45.5333	47.7504	45.6897	46.0312	45.6896
867	R005/R049	43.4421	42.4069	42.9301	43.2344	42.6608	42.8951	42.6606	41.4193	41.2165	41.1959	41.6118	41.0333	41.4342	41.0332
868	R005/R050	41.9241	44.2795	41.0189	42.9981	41.4535	41.9403	41.4532	42.9508	44.5416	40.9218	43.6872	41.3282	41.7792	41.3281
869	R005/R051	43.1665	43.1638	42.8844	42.915	42.268	42.9931	42.2676	39.0909	39.1505	38.7649	39.7226	39.0753	38.9052	39.075
870	R005/R053	42.1551	42.4365	40.8994	41.7351	40.8008	41.5651	40.801	41.6142	43.2305	41.6876	42.4317	41.288	42.633	41.2881
871	R005/R054	45.0335	44.8373	44.2182	44.1997	43.7762	44.6994	43.7762	43.8421	44.5784	43.9261	44.587	43.5938	44.6232	43.5937
872	R005/R055	43.9937	43.0902	43.3962	43.2235	43.6959	43.3543	43.696	44.076	43.4989	43.64	44.0919	44.0174	43.8058	44.0173
873	R005/R056	44.9687	43.6615	42.2815	44.1158	43.0158	42.4732	43.0158	42.2029	40.9499	39.3195	42.4914	41.0403	39.5795	41.04
874	R005/R057	42.3384	43.4216	43.8039	43.2196	43.6012	43.9998	43.6015	46.2163	47.0063	46.4917	46.8392	45.8281	47.096	45.8283
875	R005/R059	45.7351	44.8573	45.5538	45.5337	46.0841	45.6243	46.0843	45.0983	43.8733	44.6611	45.1049	45.3223	45.0143	45.3222
876	R005/R060	40.8401	38.6113	39.8102	38.6397	40.502	40.028	40.5024	40.4712	39.7972	39.4212	40.1625	40.3341	39.9317	40.3344
877	R005/R061	42.6592	44.5342	44.3518	43.6829	43.9384	44.7187	43.9385	40.0941	41.0838	40.1852	40.7876	40.9705	40.727	40.9705
878	R005/R062	43.1928	45.0728	43.3818	44.0666	44.1206	44.0691	44.1209	45.2525	46.9354	44.7279	45.6671	45.0946	45.6714	45.0949
879	R005/R063	42.4657	41.9156	41.1179	41.7208	41.6354	41.334	41.6357	39.2313	39.7868	39.1109	39.3167	39.3374	39.456	39.3376
880	R005/R064	43.2445	43.368	42.2053	43.0559	42.0768	42.2745	42.0767	45.2338	44.702	43.6656	44.8477	43.3168	43.9246	43.3168
881	R005/R065	44.2081	42.8327	43.4231	42.739	42.3324	43.2011	42.3323	40.2662	39.1913	39.2901	40.3104	39.3182	39.2734	39.318
882	R005/R066	40.993	40.4839	40.6601	40.309	40.5494	40.5164	40.5495	42.3927	42.3195	41.813	42.5251	41.4766	42.1115	41.4768
883	R005/R067	44.3969	44.004	44.9589	44.0892	44.7326	44.9264	44.7326	42.9969	43.1471	43.7464	43.0592	43.5839	43.9899	43.5839
884	R005/R068	42.7599	41.2649	42.4936	42.2308	42.7351	42.1168	42.7351	44.9962	43.2343	44.1585	44.6966	44.0265	44.0154	44.0263
885	R005/R069	43.2901	42.6281	41.5114	42.9863	41.4434	41.5218	41.4433	40.0908	38.9723	37.2856	40.5504	38.5731	37.5025	38.5726
886	R005/R070	44.4698	44.6206	44.6106	44.7444	44.2722	44.7467	44.2722	46.5098	46.3738	45.784	46.324	45.4308	46.1886	45.4308
887	R005/R071	43.1934	44.2573	42.712	43.999	43.61	43.1787	43.6103	45.509	45.2487	43.6456	45.7569	44.7661	44.2321	44.7661
888	R005/R072	44.69	43.8135	44.9394	44.4137	45.3169	44.9645	45.317	45.2312	44.4234	45.6629	45.3519	45.7001	45.7796	45.7
889	R005/R073	42.7035	42.8846	42.2557	42.4462	42.0797	42.7765	42.0798	39.4475	39.638	40.0746	40.3694	40.6065	40.6372	40.6063
890	R005/R074	40.5752	43.139	44.1609	41.5118	43.0107	44.5052	43.0111	42.1128	44.5826	44.9687	42.9567	43.8651	45.6105	43.8655
891	R005/R075	41.1986	43.5656	40.7725	42.9608	41.3466	41.3247	41.3467	40.6605	42.1681	39.3855	41.7761	40.4158	40.1348	40.4159
892	R005/R076	44.8886	46.2271	44.1264	45.3404	44.3268	44.4557	44.3269	47.6691	47.891	45.4765	47.6585	45.5997	45.8637	45.5996
893	R005/R077	42.5425	43.7828	44.5653	42.8665	43.5887	44.6986	43.5889	39.8655	40.5875	41.6941	40.6839	41.9431	41.8886	41.9432
894	R005/R078	42.6995	45.6491	45.1884	44.7768	43.8478	45.297	43.8478	44.6783	46.681	46.2871	45.1724	44.6359	46.6122	44.6362
895	R005/R079	41.9069	44.739	43.8697	44.2151	43.0416	44.0496	43.0414	43.9636	45.3742	44.608	44.3297	43.8674	44.8208	43.8674
896	R005/R080	44.9191	46.3251	47.2571	46.6377	47.1266	46.8094	47.127	47.367	47.8596	48.1222	47.7381	47.7942	48.044	47.7944
897	R005/R081	42.7824	41.2073	40.9257	41.6796	41.5087	40.7613	41.5087	41.1618	38.9375	37.8133	40.8218	39.3269	37.8359	39.3267
898	R005/R082	42.9123	43.707	43.4652	43.4826	43.6052	43.6076	43.6054	45.9796	46.3138	45.9611	45.8429	45.3242	46.4499	45.3245
899	R005/R083	44.7422	44.764	45.2164	45.3529	45.7901	44.8948	45.7903	44.6929	44.4393	44.4058	44.4649	45.0329	44.2759	45.033
900	R005/R084	45.3547	46.272	46.9075	46.1495	46.2948	46.9046	46.2948	45.9067	46.4401	45.8305	46.5948	45.4287	46.2522	45.4287
901	R005/R086	42.9099	45.4781	42.3871	44.8881	42.4937	42.726	42.4938	40.9215	42.1299	39.2149	41.7971	40.3454	39.5399	40.3453
902	R005/R087	43.8844	44.6406	43.9709	44.8127	44.5824	43.8276	44.5826	47.3807	47.0143	46.4466	46.8756	46.626	46.6397	46.6261
903	R005/R089	45.2994	42.6311	43.2394	43.1173	43.1681	43.0433	43.1683	41.0036	40.7426	40.5975	41.2361	40.9028	40.8433	40.9028
904	R005/R090	41.1865	43.0936	40.9515	42.5944	41.1403	41.0435	41.1402	43.078	44.0177	41.5278	42.919	41.7224	41.7498	41.7225
905	R005/R092	43.1505	43.9522	45.1724	43.939	44.5858	45.0352	44.586	42.331	41.8339	42.7444	42.4217	43.3191	42.7569	43.319
906	R005/R093	43.7061	46.4964	47.3007	45.1528	45.6033	47.2768	45.6033	45.2397	47.4256	47.7771	45.4066	45.9033	48.0048	45.9036
907	R005/R094	46.4795	50.7215	50.6479	50.6103	50.1739	50.3961	50.1743	48.5329	50.8273	51.3201	49.7526	51.0101	51.3047	51.0101
908	R005/R097	40.0829	39.2363	38.0539	38.9717	38.6159	38.1964	38.6157	39.3192	38.902	38.1904	39.2614	38.7751	38.3903	38.7752
909	R005/R098	41.1297	44.0615	43.8063	43.2569	43.3992	44.1436	43.3992	39.3326	41.076	41.4333	40.3827	41.6844	41.6745	41.6844
910	R005/R099	39.9086	42.4026	43.5207	41.287	42.7091	43.7691	42.7094	43.4801	45.0552	45.1083	44.0563	44.0687	45.8631	44.0692
911	R005/R100	43.2299	44.2883	44.6334	43.6448	43.8596	44.8107	43.8596	45.6452	46.1572	46.8916	45.8599	46.1723	47.1564	46.1724
912	R005/R101	43.0466	46.2301	45.2329	45.9642	45.418	45.2618	45.4184	46.4223	47.8845	46.2766	46.8188	46.435	46.4295	46.4351
913	R005/R103	44.6794	46.4096	46.2263	45.4745	45.7571	46.2739	45.7573	42.7351	43.6084	43.2077	43.24	43.7203	43.2941	43.7202
914	R005/R105	44.5404	45.2544	45.0901	45.1487	44.1599	44.4768	44.1599	46.3921	46.8629	46.1268	46.2871	44.8801	46.1262	44.8802
915	R005/R106	42.7733	41.4293	40.7253	42.0518	40.9524	40.5106	40.9522	41.2959	40.094	40.1027	40.8473	40.2096	40.0818	40.2096
916	R005/R107	42.5435	43.9758	43.2386	43.9648	42.8	43.2191	42.7999	44.7061	45.7403	44.6585	45.2036	44.2454	44.8313	44.2455
917	R005/R108	42.8549	45.4441	43.5475	44.4765	43.059	43.9119	43.0588	40.343	41.681	40.5541	41.5913	40.9662	40.6699	40.9659
918	R005/R109	44.5532	45.3144	44.0002	45.1241	44.509	44.3672	44.5091	46.2265	46.5229	45.8832	46.5016	45.8793	46.4526	45.8793
919	R005/R111	39.8101	41.6137	39.6644	39.7647	38.2531	40.025	38.2531	37.2468	39.5994	37.5304	38.0324	36.6873	38.0814	36.6876
920	R005/R112	39.9956	40.7599	41.3175	40.4042	41.0758	41.2605	41.0758	41.3307	41.6759	41.7328	41.6173	41.5277	42.0199	41.5278
921	R005/R113	41.5562	43.5728	41.9616	42.322	41.7701	42.573	41.77	39.267	40.9195	39.2411	40.1649	39.6913	39.6756	39.6912
922	R005/R115	42.1076	43.5912	43.4981	42.1156	42.9801	43.8765	42.9805	43.9602	45.5548	45.0974	44.3279	44.1039	45.8622	44.1044
923	R005/R116	45.2937	42.7937	42.7323	43.2304	43.1809	42.8184	43.1809	45.5885	43.6968	43.3604	45.2823	43.8416	43.8494	43.8416
924	R005/R118	40.7861	39.5105	40.4709	38.3196	38.9539	40.2209	38.9539	39.743	40.403	39.7004	39.4271	38.7442	39.8647	38.7445
925	R005/R119	45.3625	44.5005	42.6652	44.022	42.7768	43.4255	42.7765	40.7943	40.9376	39.2138	41.7684	40.3342	40.0443	40.3337
926	R005/R120	41.7123	44.3142	43.3433	42.9962	42.9097	43.8936	42.9096	44.1687	45.8528	45.002	44.7206	44.1046	45.6668	44.1048
927	R005/R121	44.0854	44.8183	42.9841	44.7446	43.838	43.6433	43.838	46.5874	46.6157	44.4369	47.2282	45.225	45.1529	45.2248
928	R005/R122	43.3758	45.2556	45.3392	44.2136	44.8846	45.4736	44.8848	44.3568	45.9409	46.0311	44.7543	45.3462	46.3027	45.3463
929	R005/R123	43.443	44.648	44.4374	43.7044	44.3102	44.8385	44.3103	41.2884	41.8793	41.823	41.8895	42.4392	42.2521	42.4392
930	R005/R125	43.0362	44.8907	43.2523	44.2535	43.337	43.6335	43.3368	43.7814	45.709	44.0721	44.4697	43.9059	44.7087	43.9058
931	R005/R126	45.8718	45.7876	47.0458	45.7686	46.6002	46.7384	46.6003	44.9742	44.9281	47.059	44.7898	46.419	46.9622	46.4191
932	R005/R127	42.3092	42.5533	44.1297	42.1162	43.308	43.9651	43.308	42.8092	43.2361	44.5613	42.8028	43.8464	44.73	43.8466
933	R005/R128	43.0081	43.2019	43.8059	42.3038	43.1401	43.6027	43.1397	41.625	40.854	41.2007	41.7296	41.7029	41.2494	41.7027
934	R005/R129	39.8705	39.5487	36.2841	38.2787	36.1808	37.3421	36.1804	40.8749	41.624	38.3551	40.9987	37.874	39.5537	37.8741
935	R005/R130	43.779	43.573	44.5601	43.6535	43.6605	44.1044	43.6601	44.1086	43.952	44.8179	44.1614	43.6765	44.7088	43.6766
936	R005/R131	41.3447	43.0091	42.4489	42.016	42.6707	42.9976	42.6708	41.9414	43.7257	42.3836	42.5122	42.3277	43.1874	42.328
937	R005/R132	43.629	43.2173	41.7108	43.6471	42.628	41.7464	42.6279	40.4348	39.2405	37.5475	40.7612	39.4206	37.5528	39.4203
938	R005/R133	44.8994	43.6705	42.7494	44.0924	42.9757	42.9025	42.9755	46.4598	45.338	44.1556	46.2965	44.3123	44.629	44.3122
939	R005/R135	44.4563	45.0015	45.1754	44.2408	43.9366	45.2791	43.9365	45.9865	46.5814	46.4983	46.1905	45.4102	46.7325	45.4102
940	R005/R137	42.0073	40.3963	39.9085	40.7414	40.3198	39.9015	40.3195	44.1576	42.9047	41.7935	43.8759	42.0459	42.1344	42.0458
941	R005/R138	46.9154	45.5319	44.5817	45.8752	45.4972	45.0222	45.497	44.0455	42.5284	41.2482	44.4651	43.47	41.8536	43.4694
942	R005/R139	41.6938	41.0694	41.6341	40.8964	41.7218	41.6253	41.7218	42.4168	42.7298	42.6385	42.2428	42.4489	42.9205	42.4491
943	R005/R140	42.2767	40.4016	41.3015	40.3254	41.9355	42.0309	41.9353	41.4432	39.9425	40.4827	41.6295	41.152	41.3855	41.1519
944	R005/R141	43.783	41.7103	38.443	42.5648	39.9955	38.8663	39.9954	43.6435	42.6789	39.5591	43.3858	40.9342	39.9474	40.9338
945	R005/R142	43.9068	46.4671	45.2061	45.453	44.834	45.6035	44.834	40.823	42.6067	41.5366	42.0422	42.0517	42.0564	42.0516
946	R005/R143	42.9533	44.4491	42.8056	43.8949	43.1636	43.1719	43.1634	46.483	47.3824	45.4235	46.6027	45.2807	45.9535	45.2807
947	R005/R144	39.9534	39.2219	39.9983	39.1252	39.4576	39.8246	39.4574	39.6847	39.6049	39.6968	39.5158	39.3501	39.7982	39.3502
948	R005/R145	43.2768	42.4044	43.0446	41.9978	41.7275	42.968	41.7277	41.4056	42.5182	42.9458	41.618	41.705	43.0181	41.7052
949	R005/R146	46.6047	47.276	48.1304	46.7464	47.4871	47.728	47.4875	43.4393	43.8881	45.3038	43.8951	45.4381	44.9774	45.438
950	R005/R147	44.5225	45.1023	45.7399	44.6713	45.2065	45.7389	45.2065	46.5677	47.389	47.3886	46.6306	46.7439	47.7439	46.7441
951	R005/R148	44.4548	45.0112	45.1918	44.7753	44.6996	44.5852	44.6996	42.7027	44.1555	43.7794	43.0665	43.4735	43.6379	43.4737
952	R005/R149	41.2262	40.7856	38.9062	40.6982	39.2132	39.3777	39.2131	41.1913	41.808	40.173	41.6876	40.2238	40.7972	40.2239
953	R005/R150	45.8674	46.3675	46.2731	45.2933	46.0395	47.1489	46.0397	42.6545	43.6702	43.1097	43.4034	43.5943	44.0555	43.5941
954	R005/R151	43.4624	42.5984	41.3768	43.1165	41.6939	41.424	41.6934	44.4603	43.8252	42.0187	44.3186	42.2025	42.2625	42.2023
955	R005/R152	45.1791	44.4944	42.3536	44.6659	43.1335	42.4047	43.1333	44.4841	44.4803	43.1628	44.4108	43.6034	43.3757	43.6032
956	R005/R153	45.5829	47.007	46.587	45.6596	45.5126	47.2166	45.5126	45.5957	47.2428	46.6929	46.4967	45.7115	47.4763	45.7114
957	R005/R154	45.3519	41.4181	44.3416	42.0441	43.9325	44.2318	43.9325	41.703	39.0094	41.8402	41.7858	42.4481	41.9496	42.4478
958	R005/R155	43.3093	44.4799	42.6448	43.306	42.7288	43.2988	42.7289	44.7495	46.4228	44.3037	45.2303	43.9102	45.1412	43.9104
959	R005/R156	44.7168	44.6756	44.405	44.394	43.9996	44.2217	43.9997	42.3559	43.2519	42.9077	42.5687	42.6183	43.0999	42.6185
960	R005/R157	41.8766	42.2672	43.6429	41.1223	42.3045	43.6589	42.3045	42.6517	43.8078	45.0507	43.316	43.4896	45.3034	43.4899
961	R005/R158	44.8897	45.7606	45.9683	45.7817	45.7263	45.9896	45.7266	42.061	43.6799	43.5271	43.5016	43.8529	43.7248	43.853
962	R005/R159	46.4183	45.4941	44.4784	45.5376	44.9839	44.5169	44.9838	46.0892	46.1204	44.8351	45.8272	44.7262	45.2313	44.7262
963	R005/R160	42.2476	42.1874	42.1818	42.1971	42.0865	42.0506	42.0865	41.5976	42.2965	41.9569	41.9272	41.6202	42.0452	41.6204
964	R005/R161	45.8527	47.3385	47.3769	47.1412	47.025	47.6044	47.0253	46.9591	48.575	48.1171	47.8172	47.8311	48.5358	47.8311
965	R005/R163	43.9113	42.9134	42.8781	43.417	43.0832	42.8133	43.0832	41.1141	40.1478	40.3334	41.3018	41.3851	40.399	41.3849
966	R005/R164	45.76	44.7135	43.6922	45.4828	43.5365	43.3148	43.5363	46.8433	46.4342	45.2929	46.5936	44.7954	45.2682	44.7952
967	R005/R166	46.0565	46.8805	45.2584	46.7334	44.9764	45.5844	44.9761	45.6478	46.8111	46.1668	45.8897	45.3503	46.3707	45.3502
968	R005/R167	44.1277	44.5184	42.5192	43.3599	41.7975	43.3188	41.7975	42.3149	44.6189	42.7007	43.0828	42.0992	43.5602	42.0992
969	R005/R168	44.2689	43.0838	42.2024	42.6926	41.8153	42.5867	41.8152	41.5335	40.9684	39.6735	41.8563	40.2118	40.1827	40.2115
970	R005/R169	44.0117	44.638	44.5341	44.3464	44.4134	44.9014	44.4135	47.7308	47.8809	47.2691	47.7558	46.8636	48.0313	46.8638
971	R005/R170	43.2919	43.1968	41.9275	43.0252	42.7532	42.5734	42.7534	42.6681	42.7088	41.7206	42.8943	42.2214	42.4409	42.2213
972	R005/R171	45.0017	42.7703	43.4903	42.6696	42.977	43.3657	42.9769	46.0022	44.6739	44.5541	45.6397	43.8953	44.7735	43.8953
973	R005/R172	46.7232	47.1573	47.077	46.4036	46.5828	47.7692	46.5828	43.7803	45.0159	44.5051	45.2349	44.9373	45.2362	44.937
974	R005/R173	43.4461	45.2029	44.2093	43.2978	43.5044	44.9186	43.5043	44.6097	47.2042	46.0464	45.0471	44.7451	46.9712	44.7453
975	R005/R174	43.5865	44.0769	40.14	43.7786	41.2303	40.9939	41.2302	43.1653	44.0932	39.9422	43.8265	41.1148	40.8029	41.1148
976	R005/R175	41.2863	39.8292	37.8288	39.829	38.7694	38.2837	38.7693	41.8629	41.3351	38.8046	41.573	39.5592	39.45	39.5594
977	R005/R176	41.8316	42.4318	38.8359	41.6648	38.8934	39.4465	38.893	40.729	41.1741	37.9755	41.2815	38.8242	38.5549	38.8239
978	R005/R177	43.7313	43.0645	41.4307	42.422	41.8286	41.7059	41.8285	43.8624	44.3811	42.9567	43.748	42.7858	43.4	42.786
979	R005/R178	45.3247	49.4826	49.3126	48.3891	48.7739	49.7805	48.7746	45.6905	49.0324	48.5343	47.337	48.3999	49.2413	48.4001
980	R005/R179	41.2711	43.7877	41.5264	42.9357	41.5003	42.2091	41.5004	43.712	45.1337	42.9615	44.0537	42.8039	43.6311	42.8041
981	R005/R180	44.2897	43.7604	44.2059	43.3167	43.5746	44.0627	43.5747	40.9294	40.7859	40.7705	41.0638	41.1336	40.8253	41.1336
982	R005/R181	45.9531	45.6305	43.5563	45.4958	44.3391	43.7599	44.3391	47.286	47.1822	45.3756	46.8	45.7666	45.8092	45.7666
983	R005/R182	44.7586	44.0689	45.1437	43.3854	44.6038	45.3641	44.6041	42.7639	42.8885	44.4439	42.9227	44.0557	44.8394	44.056
984	R005/R183	47.5607	46.8181	48.4506	46.4584	48.0524	48.1289	48.0527	47.2738	46.956	48.2923	46.8801	48.0699	48.1801	48.0698
985	R005/R184	43.0001	44.3236	42.0553	43.136	40.9792	42.3554	40.9786	39.9143	40.8961	38.9479	40.2272	38.8518	39.1329	38.8514
986	R005/R185	45.1539	46.311	47.9879	45.3382	46.9591	47.6235	46.9594	46.6525	47.9134	48.4934	46.6854	47.3459	48.6317	47.3461
987	R005/R186	45.3988	46.5371	46.0839	45.4188	45.516	45.8022	45.5161	45.1292	46.8722	45.907	45.4414	45.2768	45.9397	45.2769
988	R005/R187	44.7973	42.8519	43.5814	43.0116	43.6433	43.3059	43.6431	45.6145	44.1362	44.1138	44.8411	43.8835	44.2434	43.8834
989	R005/R188	39.553	42.685	43.1758	41.0552	41.6982	42.8954	41.6982	37.1965	39.2804	39.7861	37.782	39.2344	39.6846	39.2347
990	R005/R189	42.8125	42.7533	42.0078	42.3509	42.1945	42.5892	42.1944	45.3723	45.4308	45.1687	45.3615	44.9672	45.7291	44.9673
991	R005/R190	39.8428	39.9178	38.1915	39.3083	38.224	38.6094	38.2237	39.8301	40.0153	38.6793	40.0395	38.2562	39.1972	38.2563
992	R005/R191	43.0796	45.6967	45.9559	44.4528	45.3978	46.2403	45.3978	45.8599	47.604	47.0553	46.4354	46.2797	47.5045	46.2799
993	R005/R193	42.0314	44.1348	42.3017	43.1229	42.3853	42.861	42.3855	39.1591	40.3937	39.0627	40.2823	40.2065	39.5633	40.2064
994	R005/R194	40.3273	41.3637	42.0508	41.7042	42.5462	41.997	42.5463	44.8784	45.0934	45.1663	45.2096	44.8803	45.5166	44.8808
995	R005/R195	44.4702	44.3927	42.4603	44.6621	43.028	42.4342	43.0278	45.1936	45.2384	43.7086	45.1808	44.1159	43.8712	44.1157
996	R005/R196	43.1149	45.608	44.9561	44.2605	43.911	44.9206	43.9108	43.5155	45.7623	45.1069	43.8636	44.2147	45.3351	44.2148
997	R005/R197	42.6363	47.2702	46.6647	44.6721	45.3972	47.3254	45.3972	41.3968	44.4759	44.0763	42.8201	43.9005	44.8479	43.9005
998	R005/R198	43.5756	45.683	43.5452	44.6515	43.1197	43.8465	43.1194	45.5368	47.7828	45.167	46.3162	44.2806	45.8389	44.2806
999	R005/R199	42.3594	42.5911	39.6494	42.0242	40.0532	40.4154	40.053	40.237	41.516	38.4054	40.8994	38.7572	39.2437	38.7571
1000	R005/R200	42.7315	45.219	47.1367	43.8535	45.1668	46.9199	45.167	42.6047	45.3112	47.2502	43.2651	45.3848	47.4352	45.3852
1001	R005/R202	40.2084	41.9234	39.8711	41.4283	38.6822	39.8222	38.6816	38.3496	39.1357	37.2286	39.1009	36.8862	37.2076	36.886
1002	R005/R203	40.0557	39.7658	39.3771	40.4146	40.2563	39.4657	40.2563	42.9763	41.7489	41.5882	42.5264	42.1276	41.8513	42.1279
1003	R005/R204	40.1152	38.0627	37.5455	37.7665	37.4937	37.7088	37.4936	37.7097	37.583	36.04	37.7565	36.3567	36.6043	36.357
1004	R005/R205	42.7323	45.0739	45.0019	44.4318	44.091	45.3423	44.0911	44.343	45.8597	45.8165	45.0751	45.1257	46.2793	45.1258
1005	R005/R206	43.2101	45.9333	44.7174	44.0577	44.19	45.3243	44.1903	41.5429	43.2915	41.693	42.5495	42.2774	42.3227	42.2773
1006	R005/R208	40.9319	43.5726	39.7819	42.1274	39.4878	40.6112	39.4875	43.6913	45.8774	41.5704	44.0368	40.8273	42.56	40.8274
1007	R005/R209	44.2096	45.9231	44.1685	45.3117	43.957	44.0447	43.9571	46.8542	47.0098	45.2889	46.6115	45.4127	45.4944	45.4128
1008	R005/R210	44.9873	45.9856	46.3079	45.9756	46.5543	46.3633	46.5544	46.7773	46.9693	46.6912	46.7691	47.0058	46.948	47.006
1009	R005/R211	46.2093	45.7619	43.8859	45.7165	43.9119	44.0511	43.912	42.5088	42.2094	40.5001	42.9879	41.435	40.6737	41.4345
1010	R005/R213	41.615	43.5616	40.7135	41.9259	40.3047	41.2472	40.3042	42.0709	44.5196	41.9636	42.0561	41.0725	42.4744	41.0726
1011	R005/R214	44.0506	47.3817	47.5399	46.299	46.5519	47.2362	46.5521	44.9812	47.4643	48.4992	45.3215	47.177	48.4429	47.1772
1012	R005/R216	42.5955	43.5821	44.3732	43.0059	44.3575	44.1387	44.3575	43.4757	44.3133	44.363	43.2107	44.205	44.5083	44.2052
1013	R005/R218	42.9921	43.2413	41.3234	42.9103	41.9882	41.8631	41.9882	42.0522	41.5806	39.838	42.1966	41.1729	40.2416	41.1727
1014	R005/R219	41.2087	43.9468	43.4962	42.7488	42.913	43.7362	42.9133	41.0776	44.4749	43.8191	41.7418	43.0428	44.3859	43.0432
1015	R005/R220	43.6797	45.6512	46.4757	44.6229	45.9881	46.6046	45.9883	45.2802	46.6579	47.4491	45.3624	47.2162	47.799	47.2164
1016	R005/R221	41.4026	41.9008	38.9142	41.7319	40.008	39.5168	40.008	41.8924	42.6994	39.4403	42.2321	40.5591	40.1437	40.5592
1017	R005/R222	44.9127	45.6902	46.7055	44.8471	45.9766	46.842	45.9766	40.7413	41.4263	42.5605	41.2381	42.6841	42.6452	42.684
1018	R005/R223	41.1702	42.2196	42.55	40.9458	41.8647	42.8597	41.8648	43.0365	44.6406	44.2924	43.0914	43.1161	44.9799	43.1165
1019	R005/R224	42.3446	43.8886	43.2856	42.8739	42.3249	43.061	42.3249	43.2725	44.3066	43.5269	43.2273	42.8928	43.6988	42.8929
1020	R005/R225	43.572	44.5482	43.0322	43.0748	42.1802	43.259	42.1801	45.0664	45.7857	43.1916	44.9729	42.7144	43.7528	42.7143
1021	R005/R226	41.5901	40.1576	38.3073	40.2765	38.6698	38.7668	38.6695	39.8696	37.9842	36.2453	40.1313	37.628	36.6309	37.6277
1022	R005/R227	41.1772	41.804	39.7809	41.4787	40.3078	40.2233	40.3079	44.4913	44.4011	41.6296	44.3813	41.7597	42.366	41.7599
1023	R005/R228	42.5693	44.5788	44.5164	43.2387	43.9866	44.9444	43.987	44.6767	46.0633	45.1923	45.0311	44.8408	45.899	44.841
1024	R005/R229	45.1249	48.4361	49.7192	47.7001	48.7026	49.7325	48.703	47.2012	48.7344	50.0035	48.0198	49.1773	50.2715	49.1775
1025	R005/R230	43.4681	44.8033	42.8516	44.2195	42.6737	43.0687	42.6733	40.1695	40.7577	38.8298	40.9553	39.7155	39.1124	39.7151
1026	R005/R231	44.4605	44.2397	42.6435	43.2424	41.9201	42.8184	41.9201	45.921	47.5878	45.2791	45.8619	43.7098	45.8991	43.71
1027	R005/R232	44.7238	44.033	44.1519	44.2514	44.7539	43.9294	44.754	46.0519	44.6512	44.7298	45.3685	45.5147	44.7529	45.5148
1028	R005/R233	43.6078	46.6904	47.8833	45.576	47.1618	47.8749	47.162	46.2954	47.6617	48.8693	46.4226	47.9756	49.0566	47.9756
1029	R005/R234	40.0495	42.2872	39.1902	40.6242	38.8575	39.8925	38.8573	38.8917	39.7689	36.3004	39.4688	37.315	36.972	37.3149
1030	R005/R235	43.0449	43.492	42.7452	43.0266	42.9265	42.8749	42.9263	47.3342	47.1624	46.0511	47.0572	45.6156	46.4091	45.6156
1031	R005/R236	43.4508	44.1046	42.0614	42.9971	42.1853	42.743	42.1853	42.0561	43.4874	40.6591	42.4382	41.1249	41.5546	41.125
1032	R005/R237	42.7683	42.9628	41.8346	42.8416	42.3811	41.9867	42.3809	42.841	42.7569	41.5298	42.6549	42.0968	41.7247	42.0967
1033	R005/R238	43.6008	43.5472	43.0835	43.5808	43.8092	43.2999	43.8093	41.441	40.9537	39.324	41.8056	41.2436	39.5315	41.2433
1034	R005/R239	41.8857	42.8129	42.6023	43.0763	42.8169	42.7287	42.817	45.1557	45.087	44.7902	45.204	44.3149	45.1183	44.315
1035	R005/R241	45.4981	44.7804	43.786	44.9277	43.5291	43.8103	43.5286	44.661	43.5152	42.8901	44.8039	43.0266	43.1789	43.026
1036	R006/R007	43.804	42.1275	44.7965	42.5912	44.6993	44.5114	44.6995	44.3379	43.1731	44.8947	43.9302	44.8226	44.7643	44.8226
1037	R006/R008	44.9754	43.9976	44.1622	43.7248	44.1313	44.3051	44.1311	44.5202	43.3915	43.3791	43.9441	43.7597	43.6237	43.7593
1038	R006/R009	43.2969	43.9581	45.6551	43.8313	44.8496	45.275	44.8497	44.8261	44.2013	45.919	44.3082	45.3716	45.469	45.3718
1039	R006/R010	44.0697	41.1084	41.6662	42.8678	43.1174	41.3361	43.1174	43.424	41.4375	42.0964	42.1704	42.6794	41.8769	42.6795
1040	R006/R012	42.9616	42.8831	43.7093	42.9244	42.6489	43.3491	42.6486	41.8513	41.3788	42.3465	41.5269	41.6674	41.9448	41.6674
1041	R006/R013	44.9209	46.1913	44.5408	46.2472	44.8766	44.7466	44.8765	43.8355	44.245	42.6141	44.3379	43.3478	42.4821	43.3476
1042	R006/R014	42.1505	42.1161	42.7898	41.8754	42.5982	42.7139	42.5983	40.9407	41.3357	40.9007	41.2136	41.1285	41.0592	41.1285
1043	R006/R015	43.861	44.4556	45.274	44.121	45.2811	44.9377	45.2814	47.8691	48.4792	49.0022	47.117	48.1826	48.7746	48.183
1044	R006/R016	44.6948	44.5849	45.65	45.0253	45.5494	45.5499	45.5491	43.5897	43.4804	44.7197	43.4335	44.4345	44.5081	44.4344
1045	R006/R017	43.8024	43.2161	44.8892	43.2371	44.9054	44.6562	44.9055	44.1852	42.9769	44.0617	43.8137	44.4853	43.8695	44.4853
1046	R006/R018	45.1176	45.3939	45.7089	45.0807	45.6384	46.0717	45.6386	44.9911	44.9498	45.3941	45.1851	45.342	45.6015	45.342
1047	R006/R019	41.959	42.8318	41.7742	42.7853	41.4193	41.8823	41.4191	43.4167	44.7578	42.9209	42.977	41.9831	43.13	41.9833
1048	R006/R020	43.1203	45.1572	45.3364	44.8683	45.0774	45.6586	45.0776	42.8946	44.4581	44.1656	43.6773	44.3176	44.4886	44.3178
1049	R006/R021	46.7715	47.9129	48.4869	48.1283	48.9083	48.0407	48.9088	47.0384	47.038	48.1702	47.2143	48.8083	47.8198	48.8084
1050	R006/R022	44.2332	42.0993	43.1875	41.7972	43.1016	43.1569	43.1016	40.612	40.5047	41.4524	40.612	41.5177	41.3689	41.5177
1051	R006/R023	41.5863	40.2612	40.2611	40.3218	39.95	40.0183	39.9499	43.2422	42.838	42.846	42.0955	41.3625	42.6806	41.3628
1052	R006/R025	48.4173	47.0199	49.5162	47.3345	49.8058	49.5785	49.8061	49.0717	48.0981	49.7855	48.8426	50.1585	49.8671	50.1583
1053	R006/R027	45.2613	43.8627	43.8481	44.6228	44.8488	43.9974	44.8492	45.2636	43.4767	44.0004	44.9183	45.0611	43.9458	45.0609
1054	R006/R028	42.2164	40.7835	39.7265	40.8273	39.9706	39.663	39.9703	41.2474	39.9778	39.0299	40.8883	39.8485	38.9809	39.8482
1055	R006/R029	46.034	44.9802	45.479	45.4375	45.3285	45.2315	45.3286	45.5853	45.6011	45.9976	45.0348	45.125	45.8816	45.1251
1056	R006/R030	43.8452	44.7717	47.2302	44.4569	46.4018	46.947	46.4021	43.5003	44.2276	46.7014	43.5407	45.93	46.4342	45.9302
1057	R006/R031	42.0131	40.0312	40.6874	40.8646	41.1416	40.2474	41.1415	41.5255	39.613	39.9685	40.7156	40.7829	39.5681	40.7828
1058	R006/R032	38.6752	39.2801	38.967	39.6199	38.8382	38.6936	38.8381	39.1997	38.982	39.2238	39.0543	39.3142	38.864	39.3144
1059	R006/R033	44.3626	45.8882	44.7599	46.0364	45.2965	44.9468	45.2967	45.9012	47.8827	47.0367	46.0958	46.5482	47.2721	46.5486
1060	R006/R034	44.6276	45.7123	44.6963	45.8512	45.1035	44.8648	45.1038	45.3648	45.7887	44.7742	45.5691	45.1887	44.8821	45.1888
1061	R006/R036	46.1271	46.1862	44.6953	46.3903	44.3762	44.5519	44.376	45.1805	44.956	43.5686	45.1013	43.8583	43.4439	43.858
1062	R006/R039	42.4822	41.8248	39.4327	42.1267	39.7817	39.7449	39.7815	41.3709	40.4487	38.9887	41.3231	39.871	39.0846	39.8708
1063	R006/R040	45.8493	44.6498	43.3665	45.4459	44.3446	43.4118	44.3445	47.5778	47.3896	46.9291	47.0075	46.7551	47.026	46.7552
1064	R006/R041	44.8405	45.2317	44.9118	45.5224	45.08	45.2303	45.0798	45.3429	45.432	45.1243	45.7982	45.3422	45.4256	45.342
1065	R006/R042	46.6981	46.7955	47.1299	47.2906	47.4396	47.3413	47.4398	46.8146	45.9597	47.1619	47.1814	47.6135	47.194	47.6134
1066	R006/R043	41.7877	44.1091	43.5334	43.221	43.0747	43.5101	43.0748	42.4527	43.4054	43.0417	42.5229	43.0662	42.9313	43.0663
1067	R006/R044	42.4471	45	43.4229	44.9151	43.6446	43.7385	43.6447	42.6584	45.0655	44.4922	43.3126	43.4708	44.7774	43.471
1068	R006/R045	45.8443	44.5666	43.2402	44.9622	43.1934	42.8641	43.1931	45.2344	44.6659	43.4895	44.9209	43.2247	43.2484	43.2244
1069	R006/R046	45.5382	46.1493	46.3888	46.694	46.6647	46.4288	46.665	46.1574	45.6865	45.6133	46.8829	46.2255	45.6512	46.2255
1070	R006/R048	44.2821	43.8548	43.229	43.9574	43.9701	43.136	43.9701	44.1552	43.4361	42.0239	43.9821	43.139	41.9029	43.1388
1071	R006/R049	42.4413	41.8688	44.0373	42.7048	43.9243	43.8927	43.9245	43.0561	43.5775	45.421	42.8145	43.6897	45.4795	43.6902
1072	R006/R050	41.7928	43.6513	42.025	43.3739	42.4985	42.1993	42.4986	42.6105	43.517	42.4449	42.8933	42.4669	42.3434	42.467
1073	R006/R051	42.8802	42.5955	41.5922	42.916	41.9233	41.3649	41.9231	42.3841	41.5924	41.0562	42.2131	41.571	40.6849	41.5709
1074	R006/R053	41.2055	42.2207	41.1097	41.2381	40.3591	41.3837	40.3592	38.5434	40.3784	39.346	39.2871	39.0705	39.5651	39.0704
1075	R006/R054	44.178	44.1312	45.8219	43.5329	44.6585	45.7908	44.6585	44.7637	46.4913	47.5153	44.9502	45.514	47.6018	45.5142
1076	R006/R055	43.7926	42.7496	43.1357	43.4176	43.732	42.7431	43.7321	42.9207	42.0495	42.9755	42.6882	43.3727	42.6466	43.3726
1077	R006/R056	44.4039	43.6866	43.8649	44.2136	44.1082	43.6249	44.1081	45.0471	43.7365	44.1923	44.7858	44.693	43.8882	44.6928
1078	R006/R057	41.4453	43.2675	42.1561	43.0158	42.3877	42.3648	42.3878	43.4918	44.1326	42.8517	44.1303	43.2872	43.0006	43.2872
1079	R006/R059	44.5654	44.6713	47.0618	44.7362	46.4495	46.5386	46.4497	44.2305	45.1126	46.6012	44.0369	45.3687	46.525	45.3689
1080	R006/R060	40.1046	37.5021	37.9564	37.6882	38.9072	37.6876	38.9074	38.4955	37.3754	37.203	37.493	38.2153	37.0541	38.2156
1081	R006/R061	42.4862	44.068	43.8699	43.5576	43.7573	43.7511	43.7573	42.4994	43.0741	42.9482	42.4586	43.16	42.8096	43.16
1082	R006/R062	42.7558	43.8514	43.8352	43.4151	43.892	44.026	43.892	42.974	43.365	43.3899	43.0025	43.4879	43.4816	43.4879
1083	R006/R063	42.5504	41.0365	40.7228	41.8039	41.62	40.3239	41.6202	42.7728	42.6631	41.9774	42.0276	41.7095	41.8106	41.7097
1084	R006/R064	42.9011	42.8692	42.7926	42.9874	43.0126	42.6298	43.0128	43.1827	42.6203	42.3023	42.5808	42.6486	42.2356	42.6487
1085	R006/R065	44.3627	41.8292	42.4288	42.7906	42.2473	41.9823	42.2471	43.2243	40.744	41.3279	42.2751	41.4769	40.9095	41.4766
1086	R006/R066	40.3802	39.9203	39.9703	40.1641	39.8348	39.6313	39.8347	40.0195	39.4532	39.303	39.9585	39.4476	39.1071	39.4476
1087	R006/R067	43.7928	43.592	44.3824	43.8539	44.0641	44.0465	44.0641	46.4516	46.813	47.5637	46.0016	46.1036	47.4847	46.1038
1088	R006/R068	42.1228	40.9962	41.736	41.8767	41.9894	41.0953	41.9895	42.6058	41.2798	41.9148	42.1799	42.1072	41.5077	42.1072
1089	R006/R069	42.0916	42.7151	41.6054	42.2303	40.9478	41.7482	40.9476	42.3783	41.9837	41.0981	42.2798	40.9691	41.2498	40.9689
1090	R006/R070	44.4205	44.347	44.6749	44.631	45.4713	44.6588	45.4717	44.5877	43.9058	43.5287	44.447	44.8103	43.5125	44.8103
1091	R006/R071	42.7708	43.8454	42.9617	43.6525	43.1286	43.0838	43.1286	45.9333	46.8108	45.9465	45.7468	45.1314	46.114	45.1316
1092	R006/R072	44.0393	43.5457	44.9797	43.9825	45.4955	44.8923	45.4957	43.8269	42.9982	44.6188	43.8029	44.9813	44.4089	44.9814
1093	R006/R073	42.2751	42.3301	41.7855	42.1037	41.4696	41.8945	41.4696	40.1874	40.474	40.3809	40.5536	40.7759	40.5271	40.7758
1094	R006/R074	41.0213	42.3994	42.1014	41.6859	41.7649	42.5828	41.7651	40.4459	41.2843	41.0615	40.982	41.297	41.3946	41.2973
1095	R006/R075	41.8156	43.0487	40.7175	43.1309	41.9883	41.2258	41.9887	41.829	43.3993	41.1161	42.473	41.4649	41.5927	41.4653
1096	R006/R076	46.018	45.6567	45.1289	45.9719	45.5613	45.0502	45.5613	47.7613	46.4432	46.1909	47.1519	46.6255	45.8624	46.6254
1097	R006/R077	43.5315	43.3087	44.3518	42.8658	43.3411	44.4643	43.341	42.3567	42.037	43.8295	42.3589	43.3903	43.7492	43.3902
1098	R006/R078	44.1711	44.6693	45.2493	44.7005	44.8184	45.1165	44.8185	43.5267	43.318	44.2212	43.4618	44.0707	43.9948	44.0709
1099	R006/R079	43.1162	44.4255	44.9488	44.2026	44.0332	44.8896	44.0331	45.2558	46.8768	47.3164	45.0583	45.5168	47.2808	45.5171
1100	R006/R080	46.1135	46.1766	46.6077	46.6131	47.0369	46.4351	47.0372	47.2841	47.2089	47.7069	47.5646	47.902	47.5566	47.9021
1101	R006/R081	44.2132	40.7938	41.5177	42.355	42.7586	41.2066	42.7586	44.9746	41.0373	41.5852	43.9402	42.83	41.2385	42.8299
1102	R006/R082	44.2619	43.1259	42.8483	43.9017	43.443	42.9559	43.443	44.4325	42.9144	42.793	44.0768	43.61	42.8877	43.6099
1103	R006/R083	46.4846	43.8813	44.061	45.9129	45.8142	43.5215	45.8143	47.5292	46.1151	45.2409	46.5299	46.456	44.8053	46.4561
1104	R006/R084	45.6972	45.9155	46.0586	46.0102	46.2381	45.9021	46.238	46.3407	46.2052	46.3903	46.6176	46.5292	46.2499	46.5291
1105	R006/R086	43.091	44.8661	42.5784	44.5063	42.2746	42.4635	42.2745	43.8033	44.1651	42.5733	43.8194	42.6255	42.4317	42.6254
1106	R006/R087	44.4267	44.6472	44.8122	44.8083	45.4493	44.7113	45.4495	46.1302	44.5992	44.7786	45.6311	45.757	44.6888	45.7569
1107	R006/R089	45.8474	42.6889	43.4163	43.5532	43.0904	43.2442	43.0902	44.1323	43.6422	44.2929	43.7444	42.849	44.3704	42.8489
1108	R006/R090	40.9304	42.152	40.1802	41.6603	40.4295	40.5184	40.4293	42.7122	42.987	41.194	42.2734	41.3615	41.3415	41.3616
1109	R006/R092	42.9272	43.6635	46.1749	43.4033	45.2633	45.882	45.2635	44.6332	44.0225	46.1946	44.2513	45.6142	46.0037	45.6143
1110	R006/R093	43.5274	45.714	46.318	44.7886	45.4401	46.1251	45.4403	43.3508	44.1671	44.6282	43.1981	44.1929	44.3491	44.1931
1111	R006/R094	46.7799	50.572	49.8556	50.5802	49.8172	50.0048	49.8176	50.7221	53.6175	53.0171	51.7746	52.3652	53.3394	52.3653
1112	R006/R097	40.3213	38.7818	39.6518	38.9806	39.9671	39.4072	39.9671	38.5118	37.2875	38.4997	38.0331	38.9591	38.1758	38.9593
1113	R006/R098	41.1275	43.5543	44.7447	42.8486	44.0067	44.9914	44.0067	40.8575	42.3726	43.7919	41.4012	43.4823	43.888	43.4824
1114	R006/R099	39.4319	41.7966	42.8565	40.6407	41.3648	42.8538	41.3648	41.4744	42.1764	42.995	41.6916	42.0443	43.0636	42.0445
1115	R006/R100	43.9579	43.5854	44.1446	43.8334	44.1503	44.2796	44.1502	47.4726	47.4592	48.1783	46.8789	47.1289	48.225	47.129
1116	R006/R101	43.498	45.383	43.9913	45.3715	44.4403	44.2622	44.4404	45.9176	46.2464	44.7029	45.852	45.1902	44.6607	45.1901
1117	R006/R103	45.2814	45.6009	46.2194	45.2565	46.2619	46.244	46.2621	44.5633	44.449	45.2321	44.4336	45.573	45.178	45.573
1118	R006/R105	45.103	44.6469	44.2261	44.9299	44.0686	44.0858	44.0685	44.5073	43.6412	42.7167	44.356	42.9075	42.6713	42.9074
1119	R006/R106	42.4486	40.8727	40.4441	41.2971	40.8404	40.2974	40.8403	42.7749	42.0514	41.5198	41.771	41.1819	41.4343	41.1819
1120	R006/R107	42.601	43.8997	42.5275	43.92	42.2588	42.4525	42.2588	44.3457	44.9663	44.1386	44.4918	43.9688	44.0636	43.969
1121	R006/R108	42.6266	44.983	44.4193	43.6823	43.3878	44.4932	43.3876	41.2163	42.7025	42.6427	41.8398	42.2583	42.4055	42.2584
1122	R006/R109	44.8701	44.9526	43.8428	45.1536	44.3903	44.1239	44.3903	44.6996	43.8666	43.4701	44.6574	44.3076	43.5739	44.3073
1123	R006/R111	40.4621	40.9411	39.5761	39.9946	38.6343	39.7786	38.6342	40.3682	41.8535	40.5514	40.2068	38.6809	40.8913	38.6813
1124	R006/R112	39.4277	40.2764	41.9056	39.9156	41.3896	41.6478	41.3899	39.9878	40.2157	41.6777	39.9636	41.3504	41.7375	41.3507
1125	R006/R113	41.5372	42.513	39.7528	42.0035	40.0647	39.9984	40.0644	41.3528	41.9074	39.2917	41.3442	39.601	39.2418	39.6008
1126	R006/R115	42.5298	42.8187	44.3041	42.1401	43.6856	44.3833	43.6859	42.5079	42.5814	43.8794	42.4424	43.1769	43.9939	43.1771
1127	R006/R116	45.2512	42.4793	43.0632	43.285	43.5196	42.8988	43.5197	47.417	45.7048	46.4259	46.3893	45.704	46.5187	45.7042
1128	R006/R118	40.4929	39.1061	39.8596	37.9462	37.8437	39.6086	37.8435	38.5221	39.0574	38.506	38.1879	37.2342	38.5377	37.2344
1129	R006/R119	44.8622	43.7119	44.3791	43.3735	43.5724	44.5163	43.5722	43.9694	43.2801	43.8631	43.9741	43.6128	43.9917	43.6125
1130	R006/R120	41.7374	43.7307	43.3131	42.7754	43.3769	43.8591	43.3771	42.7116	43.0441	43.0071	43.0777	43.4283	43.3108	43.4284
1131	R006/R121	44.7525	44.1141	44.872	44.6265	44.9174	44.981	44.9172	48.4024	47.8238	48.2491	48.1652	47.4434	48.4995	47.4433
1132	R006/R122	43.2937	44.8875	45.1959	43.9344	44.5546	45.4727	44.5547	42.685	44.0686	44.689	42.9049	43.9828	44.7073	43.9829
1133	R006/R123	43.802	44.0408	42.6592	43.6853	42.7517	42.9239	42.7515	42.7895	42.618	41.3372	42.7498	41.8516	41.4585	41.8514
1134	R006/R125	43.1432	44.5513	44.1802	44.2302	44.2965	44.7374	44.2964	42.4179	43.2042	43.0351	43.1425	43.6818	43.3617	43.6817
1135	R006/R126	45.8554	44.9914	45.3092	45.1996	45.5909	45.0982	45.5909	47.4445	47.2063	48.0486	46.6434	47.0804	47.9978	47.0805
1136	R006/R127	42.4301	42.487	42.8487	42.3162	42.9271	42.798	42.9271	41.8145	41.701	42.0949	41.5562	42.2875	42.0101	42.2877
1137	R006/R128	43.9955	42.4817	44.1411	43.1142	45.086	43.6911	45.086	45.3949	42.5165	44.2703	44.5362	45.4246	43.8867	45.4245
1138	R006/R129	40.5541	38.3604	37.1899	38.4997	37.6746	37.578	37.6745	39.9432	38.1054	37.3614	39.2483	38.1746	37.5145	38.1745
1139	R006/R130	43.6664	43.2436	43.0438	43.5078	43.096	42.6931	43.0958	46.6318	46.6398	46.162	46.0763	45.3292	46.096	45.3294
1140	R006/R131	41.3256	42.0877	42.6971	42.0443	42.7399	42.6689	42.7399	42.3988	42.6137	42.9794	42.3345	42.8969	43.0367	42.897
1141	R006/R132	43.2937	42.7333	42.3567	43.5641	42.8316	42.1228	42.8315	43.9897	41.9357	41.8698	43.3993	42.7687	41.3772	42.7685
1142	R006/R133	45.1396	43.2669	42.3977	44.2467	43.1062	42.5141	43.106	44.9732	42.5172	41.4725	44.4258	42.8609	41.5357	42.8605
1143	R006/R135	44.8817	44.7493	44.8994	44.6507	44.3606	44.8376	44.3606	48.6769	48.8303	48.4157	48.1517	47.4073	48.4137	47.4075
1144	R006/R137	42.2446	40.0069	39.7471	40.6625	40.2719	39.7056	40.2715	42.9327	40.7799	40.3557	42.2799	41.0246	40.3897	41.0245
1145	R006/R138	46.9229	44.6104	45.4412	45.3603	46.22	45.6644	46.2199	46.9842	44.3558	44.923	46.6642	46.1735	45.2378	46.173
1146	R006/R139	40.7575	40.1686	42.0662	39.8009	41.7987	41.7211	41.7987	39.8427	39.3395	40.8815	39.3066	40.8979	40.5078	40.898
1147	R006/R140	42.2022	39.8173	41.2814	40.3669	42.463	41.6553	42.4631	42.2568	40.7154	42.3401	41.5644	42.3581	42.7442	42.3585
1148	R006/R141	42.799	41.1443	39.4386	41.3549	40.0467	39.5991	40.0465	42.217	41.0482	40.0079	41.5913	40.5603	39.9727	40.5601
1149	R006/R142	43.8859	45.772	44.3882	45.4272	44.4711	44.4985	44.4711	44.4519	44.6977	43.8726	44.7366	44.3126	43.9591	44.3125
1150	R006/R143	42.2336	43.8028	43.886	43.4504	43.9979	43.8194	43.9978	43.7513	43.7827	43.6553	43.5171	44.2056	43.4411	44.2055
1151	R006/R144	39.2736	38.842	40.3153	38.8319	39.8483	39.9225	39.8482	43.2973	43.3561	44.1583	42.528	42.6197	44.0838	42.6201
1152	R006/R145	43.1463	41.3751	41.3675	42.2031	41.6147	40.8699	41.615	41.0524	40.5242	40.9166	40.6854	41.2694	40.5234	41.2695
1153	R006/R146	46.4162	47.5595	48.8367	47.0683	48.6001	48.7514	48.6005	44.9222	45.3954	46.9099	45.4311	47.0004	46.8544	47.0003
1154	R006/R147	44.0981	44.4608	45.5222	44.6299	45.416	45.2996	45.4161	44.3383	43.4941	44.26	44.0339	44.9395	44.1123	44.9395
1155	R006/R148	43.2272	44.5554	45.1737	43.8335	44.4744	44.8167	44.4744	43.4518	45.9771	45.8018	43.7182	44.4786	45.7311	44.4791
1156	R006/R149	39.9736	39.8493	39.8819	39.5136	39.3985	39.9786	39.3983	39.4579	39.628	39.7147	39.4385	39.3751	39.8126	39.3753
1157	R006/R150	44.9707	45.3742	46.321	44.4368	45.2693	46.5449	45.2693	43.57	44.0844	44.7193	43.4433	44.2154	44.9651	44.2153
1158	R006/R151	42.4459	41.8767	42.3604	42.4488	42.1079	41.8636	42.1076	42.3017	40.8425	40.8364	41.8465	41.2902	40.3477	41.29
1159	R006/R152	44.8869	43.8446	42.7132	44.5343	43.7268	42.6555	43.7268	46.5478	46.2479	45.6687	45.8592	45.7133	45.7063	45.7134
1160	R006/R153	44.9828	46.363	44.0885	45.7408	44.4286	44.8077	44.4286	44.6749	45.4522	43.4653	45.0516	44.0229	44.0263	44.0227
1161	R006/R154	45.0254	40.9487	42.6192	41.8504	43.1451	42.5135	43.1451	43.0453	39.9112	41.4641	42.3923	42.6488	41.3962	42.6486
1162	R006/R155	43.0399	43.354	42.555	43.0311	42.2883	42.7085	42.2883	42.384	42.4267	41.5939	42.4865	41.6702	41.7146	41.6701
1163	R006/R156	44.6909	43.9672	43.2868	43.9163	43.3819	43.2107	43.382	43.2983	44.1659	43.0363	42.8635	42.4116	43.1836	42.4118
1164	R006/R157	41.8134	41.0933	42.0966	40.7936	41.6166	42.0062	41.6164	42.3559	41.6927	42.4168	42.2415	42.0297	42.2914	42.0298
1165	R006/R158	44.1069	45.4477	44.72	45.2615	44.3746	44.8864	44.3746	43.0233	44.8016	43.8432	44.1127	43.8678	43.978	43.8677
1166	R006/R159	45.9062	44.6072	44.1895	45.0892	44.5659	43.9752	44.5659	44.481	42.8125	42.5836	43.7749	43.1855	42.3271	43.1853
1167	R006/R160	42.2565	42.279	41.163	42.6932	41.9056	41.145	41.9057	43.9252	44.6478	43.2009	43.8274	43.0625	43.2582	43.0628
1168	R006/R161	44.5266	46.892	48.2178	46.1992	46.8099	47.9751	46.8102	45.1543	46.7768	47.9075	45.7821	46.72	47.7764	46.72
1169	R006/R163	42.9595	42.6503	42.6569	42.9068	42.7472	42.4545	42.7472	44.6225	42.843	43.5005	43.9696	43.9609	43.1787	43.9607
1170	R006/R164	45.3267	44.0875	43.7366	45.1091	44.4312	43.4332	44.4312	44.9609	42.9535	42.7946	44.5399	44.0288	42.4496	44.0285
1171	R006/R166	45.3625	46.2778	46.0973	46.0838	45.509	46.1399	45.5089	47.9805	49.0063	48.9199	47.7918	47.5993	48.9233	47.5995
1172	R006/R167	43.9686	43.8866	44.1488	43.103	43.1251	44.6363	43.1252	41.7739	42.7942	42.9667	42.1805	42.4093	43.4216	42.4092
1173	R006/R168	43.1895	42.845	42.6101	42.1461	41.7732	42.7299	41.7733	43.9093	42.9583	41.979	43.641	41.7832	42.1832	41.7831
1174	R006/R169	43.7396	44.5173	45.3993	44.4188	45.0704	45.2259	45.0706	45.4132	44.6537	45.4422	45.2157	45.684	45.3412	45.684
1175	R006/R170	42.4746	42.6964	42.0861	42.4191	42.6969	42.4054	42.697	43.6119	44.4995	43.6923	43.4203	43.2504	44.081	43.2506
1176	R006/R171	45.37	41.9286	42.6275	42.8015	42.7128	42.2385	42.7126	46.7147	43.7793	43.8946	45.7142	43.7981	43.5783	43.7979
1177	R006/R172	47.7767	47.4294	47.3921	47.9202	47.9781	48.0118	47.9783	46.8124	46.4515	46.1092	47.76	47.2901	46.6231	47.2898
1178	R006/R173	44.2186	43.9674	44.5691	43.5793	44.5177	44.9574	44.5177	43.8894	43.7322	44.6411	43.8075	44.6854	44.8622	44.6853
1179	R006/R174	43.1042	43.0602	42.3114	42.6847	42.279	42.5094	42.2789	44.9421	45.8572	44.9483	44.8669	43.7892	45.2208	43.7895
1180	R006/R175	41.5562	38.9122	39.1989	39.4785	39.7558	38.8747	39.7557	41.0604	38.976	39.388	39.9114	39.8448	39.1089	39.8449
1181	R006/R176	42.3605	40.8387	40.5596	41.2664	40.6983	40.0725	40.6981	42.5459	40.8732	40.4278	41.7453	41.2576	40.0488	41.2575
1182	R006/R177	44.4464	41.9825	42.441	42.7288	43.2812	42.3074	43.2812	43.151	40.9195	41.4438	42.5604	42.6044	41.2597	42.6041
1183	R006/R178	45.4694	48.7985	47.9367	47.6786	47.1416	48.5835	47.1419	46.8718	50.1965	49.614	47.8852	48.141	50.2072	48.1413
1184	R006/R179	41.6278	43.0438	41.8309	42.4871	41.6879	41.8731	41.6878	42.3296	42.8361	41.9981	42.113	41.8141	41.9209	41.8141
1185	R006/R180	45.0065	42.9589	44.1959	43.6427	44.4039	44.0162	44.404	44.5444	42.4443	43.5633	43.7548	44.0024	43.4474	44.0024
1186	R006/R181	45.729	45.5011	45.9692	44.9231	45.2152	45.9386	45.2153	45.6362	44.6663	45.7048	45.0799	45.4404	45.5839	45.4402
1187	R006/R182	45.0597	43.5599	41.7378	43.3754	42.182	42.3018	42.1817	44.7806	44.48	43.4542	44.0743	42.8437	43.8384	42.8436
1188	R006/R183	47.291	45.8575	47.815	45.6362	47.4057	47.4281	47.406	46.4601	44.9674	46.7431	45.5846	46.8813	46.3406	46.8811
1189	R006/R184	43.8693	43.6086	42.0606	43.8133	42.6479	42.1289	42.6478	43.1313	42.2464	41.0916	42.6764	41.8792	40.9704	41.879
1190	R006/R185	45.5741	45.959	46.5557	45.4413	45.9973	46.3844	45.9973	45.115	45.113	45.2604	45.0705	45.1438	45.1342	45.1436
1191	R006/R186	46.1354	45.8076	46.7693	45.5324	46.3533	46.2811	46.3534	47.2978	48.3381	48.2346	46.9474	47.1114	47.9931	47.1116
1192	R006/R187	45.5894	42.6655	44.1814	43.2968	44.7084	43.9337	44.7084	45.5192	43.0142	44.0336	44.5535	44.3416	43.9605	44.3414
1193	R006/R188	40.055	41.8785	42.1026	40.78	41.0912	41.8527	41.0911	40.4852	41.2038	41.5125	40.3199	40.8627	41.3183	40.8629
1194	R006/R189	43.4537	42.1578	42.3322	42.7273	43.072	42.3506	43.0719	44.3416	42.5013	43.1872	43.9806	44.0826	43.0361	44.0824
1195	R006/R190	40.7792	39.8027	40.0036	39.918	39.7304	40.063	39.7302	40.7275	40.7295	40.3103	40.2708	39.1805	40.4903	39.1807
1196	R006/R191	44.1947	45.3394	44.3885	45.1253	44.9015	44.5427	44.9015	46.569	46.487	45.5328	46.4977	46.157	45.5168	46.157
1197	R006/R193	42.8301	43.6306	44.2813	43.1329	43.8835	44.4312	43.8837	43.0628	42.863	44.1192	43.3326	44.0171	44.063	44.017
1198	R006/R194	41.1188	40.9916	41.1808	42.0399	42.4644	40.872	42.4645	42.6961	41.6648	41.315	42.6594	42.7308	41.0109	42.7311
1199	R006/R195	45.393	44.1212	43.0005	45.094	43.9493	42.8317	43.9493	47.4762	47.1235	45.9391	46.9814	45.9632	45.9019	45.9632
1200	R006/R196	44.6842	44.9586	45.7176	45.0558	45.57	45.3825	45.5701	44.8645	44.9809	46.1504	44.8414	45.8886	45.8573	45.8886
1201	R006/R197	45.2316	46.5115	46.8049	46.3417	47.1678	46.8778	47.1681	44.9307	45.3169	45.9277	45.3721	46.851	46.0857	46.8509
1202	R006/R198	45.4077	44.7924	44.5773	45.8358	45.3108	44.3435	45.3108	45.7244	44.5895	44.1091	45.8869	45.1623	43.9898	45.1621
1203	R006/R199	42.8697	41.6157	39.0638	41.567	39.328	39.5927	39.3276	42.2968	42.8621	40.1172	41.9958	39.4179	40.6044	39.4177
1204	R006/R200	44.711	44.7076	45.773	45.2924	45.5635	45.4478	45.5637	43.3759	43.4229	44.7839	43.5274	44.7604	44.5396	44.7604
1205	R006/R202	42.3776	41.0867	40.3934	42.741	41.2267	40.2094	41.2266	40.6128	38.9725	37.9182	40.5537	39.2605	37.7045	39.2604
1206	R006/R203	41.1474	39.1912	41.026	40.7357	42.1723	40.6212	42.1725	41.884	38.8283	40.9028	41.1027	42.1589	40.3189	42.159
1207	R006/R204	41.7968	37.5785	38.2747	38.8906	38.9266	37.8946	38.9265	41.4761	39.7241	39.9942	40.5537	39.4467	39.8908	39.4469
1208	R006/R205	43.6297	44.5233	43.5898	44.4736	43.9306	44.1412	43.9307	43.4265	43.8531	42.9093	43.9531	43.5267	43.3098	43.5266
1209	R006/R206	44.094	45.1864	44.9162	43.9726	44.0798	45.3879	44.0799	44.529	44.7986	44.3245	44.882	43.8649	44.6513	43.8647
1210	R006/R208	43.0842	42.5632	40.6243	43.1397	41.4252	41.0088	41.4251	42.9515	41.9561	40.0562	42.8272	40.9797	40.2146	40.9795
1211	R006/R209	45.6536	45.4847	46.4923	45.758	45.6486	45.8977	45.6485	49.2434	48.9004	49.6081	48.4948	48.2557	49.4346	48.2558
1212	R006/R210	45.0033	45.495	45.1629	45.133	45.362	45.4201	45.3621	45.1177	45.2089	44.4567	45.1317	44.8469	44.5906	44.8468
1213	R006/R211	46.2058	45.2141	45.4312	44.9397	44.5571	45.2466	44.5571	43.6678	43.3806	43.7369	43.6985	43.3647	43.4711	43.3646
1214	R006/R213	42.6411	42.769	41.5921	42.2067	41.2135	41.4802	41.2132	40.7569	41.2471	40.4544	40.4036	40.3889	40.1815	40.3888
1215	R006/R214	45.5274	46.9013	47.9504	46.5923	47.5525	47.8023	47.5528	47.4649	49.2974	50.208	47.3009	48.8351	50.292	48.8354
1216	R006/R216	43.4735	43.1554	43.2595	42.9002	44.1242	43.5098	44.1244	42.7142	42.6077	42.3011	42.4059	42.9399	42.5123	42.94
1217	R006/R218	44.4686	42.8056	42.9189	43.4233	43.6144	43.1387	43.6146	45.9211	43.6343	43.9242	45.2888	44.8638	44.0024	44.8638
1218	R006/R219	42.3497	43.1023	42.4577	42.8025	42.3172	42.407	42.3172	39.9967	41.2793	40.6374	40.3442	41.0812	40.6347	41.0811
1219	R006/R220	44.9726	45.0861	47.0351	44.7423	46.4388	46.7531	46.4391	46.9987	47.7331	49.4944	46.3398	48.2854	49.3657	48.2857
1220	R006/R221	42.014	41.5269	41.1544	41.3442	40.967	40.9665	40.9669	40.7593	41.0131	40.5746	40.8139	40.5294	40.5102	40.5295
1221	R006/R222	45.5838	45.4872	45.292	44.4968	44.6002	45.5768	44.6	43.0024	43.3245	43.5112	42.9233	43.1686	43.5085	43.1683
1222	R006/R223	42.6781	40.9554	42.795	41.2174	42.7262	42.6332	42.7263	41.6482	40.708	42.3775	41.2454	42.2757	42.3035	42.2757
1223	R006/R224	43.2909	42.4427	41.2387	42.3201	40.9029	41.0634	40.9026	46.2074	46.0612	45.0461	45.2261	43.8306	45.0599	43.8307
1224	R006/R225	45.1294	43.5707	44.2909	43.5167	43.786	44.1335	43.786	45.131	43.9132	44.1182	44.456	43.8614	44.0303	43.8613
1225	R006/R226	42.155	39.4648	38.9167	40.3656	38.9369	38.7227	38.9365	41.1436	38.5362	37.7975	40.4731	38.7491	37.5566	38.7488
1226	R006/R227	42.0799	41.2108	38.6854	41.6187	39.4205	38.6049	39.4201	43.009	41.1724	38.9107	42.2719	39.8632	38.8315	39.8629
1227	R006/R228	43.6865	43.9723	43.5007	43.2934	43.1179	44.1588	43.118	47.2207	48.2873	47.4791	46.9325	46.0725	48.1633	46.0726
1228	R006/R229	45.9944	48.0076	47.1709	47.2435	46.9499	47.6956	46.9499	46.4588	47.546	47.1767	47.1475	46.9695	47.5095	46.9693
1229	R006/R230	44.7716	44.5281	42.8669	44.7722	43.6666	43.1493	43.6663	44.5454	43.3182	41.9429	44.5855	43.1407	42.0381	43.1403
1230	R006/R231	45.4182	43.2295	43.6132	43.0349	42.4779	43.4106	42.4777	44.3291	44.0969	44.1592	43.9123	42.9093	44.1137	42.9092
1231	R006/R232	45.6407	43.5535	44.3794	44.189	44.8637	44.1072	44.8637	47.7048	46.5088	46.4223	46.6129	46.1987	46.3496	46.1988
1232	R006/R233	44.737	46.6929	46.8833	45.9164	47.0398	46.9136	47.0401	45.7124	46.5665	46.9366	45.7747	46.9941	46.9552	46.994
1233	R006/R234	40.6166	40.8053	40.7511	40.0595	40.2557	40.8073	40.2556	40.9393	40.3552	39.6944	40.6557	39.9722	39.674	39.9724
1234	R006/R235	43.982	43.0873	42.0529	43.5779	42.9937	42.2543	42.9936	45.2671	43.7316	42.5226	44.9443	43.768	42.5939	43.7679
1235	R006/R236	44.1029	43.5089	42.0049	43.2986	42.1239	42.5273	42.1238	45.0815	46.1311	44.9179	45.0069	43.7939	45.5009	43.7941
1236	R006/R237	42.9787	41.8638	41.4868	42.5639	41.8854	41.1772	41.885	41.9627	40.6896	40.6373	41.2746	41.1753	40.2293	41.1751
1237	R006/R238	43.6411	43.7013	42.7618	43.2985	43.3746	43.1563	43.3748	43.8526	43.4693	42.0333	43.8073	42.8365	42.2327	42.8364
1238	R006/R239	42.3005	42.382	41.6288	43.2248	42.4924	41.7717	42.4925	42.6686	41.5835	41.5412	42.7809	42.3881	41.4533	42.3881
1239	R006/R241	45.6293	44.0648	44.6641	44.7983	44.4483	44.2403	44.4481	45.0558	44.549	44.828	44.67	44.1808	44.6473	44.1806
1240	R007/R008	44.6099	44.2309	45.7969	43.0855	44.6028	45.8603	44.6028	44.5059	44.5524	45.6722	43.9249	44.6892	45.9434	44.6892
1241	R007/R009	43.2664	43.957	46.3515	43.2698	44.6894	45.8955	44.6894	45.4217	45.3737	46.919	44.8128	45.4815	46.6409	45.4819
1242	R007/R010	44.203	41.5147	41.1688	43.1472	42.5834	40.9822	42.5833	42.0169	38.8624	39.3092	41.1802	41.2143	39.0529	41.214
1243	R007/R012	42.6967	43.1875	43.5125	42.8058	42.1251	43.3265	42.1249	43.0012	43.3235	43.9017	42.5998	42.2034	43.6656	42.2037
1244	R007/R013	45.6961	46.2275	44.0852	46.8035	44.6978	44.5807	44.6978	45.386	45.6608	43.3676	45.8406	43.8774	43.6119	43.8774
1245	R007/R014	42.7426	41.8382	41.6433	42.0999	41.9618	41.6253	41.9618	42.8768	42.5122	41.4799	42.7562	41.9904	41.7102	41.9904
1246	R007/R015	44.7487	44.2516	44.3634	44.3072	44.4114	44.0035	44.4113	44.7524	43.4137	43.626	43.9398	44.2311	43.0612	44.2309
1247	R007/R016	45.8271	44.6365	44.3717	45.7416	45.6332	44.5929	45.6333	46.1002	45.1577	44.7999	45.7414	45.3883	44.9931	45.3883
1248	R007/R017	45.2411	43.603	45.4915	44.1758	45.5467	45.0417	45.547	44.7032	43.3708	44.3392	44.1831	44.5406	44.2058	44.5407
1249	R007/R018	46.0219	45.5184	44.656	45.6643	45.1421	44.9313	45.1422	46.6802	46.2162	45.0351	46.511	45.4342	45.2528	45.4341
1250	R007/R019	43.8548	42.9337	41.9679	44.1666	42.6847	42.0195	42.6845	41.7222	40.4738	38.9863	41.3327	40.3027	38.9344	40.3025
1251	R007/R020	44.8757	45.0364	47.0804	46.1273	47.0113	46.9299	47.0116	45.5096	45.7376	47.154	45.7335	46.7234	47.1412	46.7236
1252	R007/R021	47.8224	47.9712	49.0689	48.8916	49.9907	48.7017	49.9912	48.4191	48.1764	49.9602	48.4084	50.4888	49.6689	50.489
1253	R007/R022	44.9069	42.316	42.8988	42.504	43.0952	42.9129	43.0951	42.587	42.202	42.727	42.5769	42.751	42.714	42.7511
1254	R007/R023	42.5937	40.2078	39.8611	41.294	40.5289	39.4901	40.5291	41.8009	39.1823	38.5171	40.8306	39.763	38.072	39.7628
1255	R007/R025	48.8696	47.4617	51.2784	48.1409	51.5282	51.2453	51.5287	50.1679	49.2704	52.348	49.8705	52.0932	52.3132	52.0932
1256	R007/R027	45.17	44.1775	45.2079	44.8169	45.4758	45.0621	45.476	46.3907	45.0522	46.8321	45.9743	46.8748	46.604	46.8747
1257	R007/R028	42.9409	41.0769	40.0011	41.8335	40.5597	39.9197	40.5596	43.2236	41.5949	40.7282	42.7129	41.4745	40.7316	41.4743
1258	R007/R029	46.2691	44.9224	45.0366	45.5062	44.9668	44.9119	44.9666	43.6326	42.0697	42.6712	43.1033	43.2472	42.4197	43.2467
1259	R007/R030	43.6054	45.1785	46.0393	44.1677	44.8402	45.9603	44.8403	44.6099	46.0913	47.475	44.4478	45.8592	47.3363	45.8595
1260	R007/R031	42.4094	39.8131	39.3996	40.997	40.864	39.1853	40.864	41.7108	39.6919	38.7757	40.7491	40.1063	38.6767	40.1062
1261	R007/R032	38.459	39.5593	38.4651	39.3381	37.9703	38.3809	37.9702	40.3154	40.582	39.6797	40.1011	39.3826	39.6787	39.383
1262	R007/R033	45.2342	45.8892	45.4272	46.2676	45.9618	45.5159	45.962	44.0002	43.6652	43.1649	44.2717	44.6055	43.1669	44.6054
1263	R007/R034	45.5313	45.3593	44.176	46.0533	45.0939	44.2722	45.094	47.9534	47.0853	45.9165	47.545	46.5134	46.0544	46.5134
1264	R007/R036	46.0386	46.0558	43.4679	46.234	44.1174	43.5481	44.1174	45.504	45.7885	43.6562	45.2534	44.2858	43.6786	44.2856
1265	R007/R039	41.6379	41.6189	39.9388	41.1882	39.2762	39.9983	39.2758	41.8234	41.556	40.2787	41.5794	40.0435	40.2772	40.0432
1266	R007/R040	46.6417	44.7044	43.7043	46.5269	45.4847	43.8894	45.4848	45.726	43.4433	42.8479	45.4475	45.2333	42.8129	45.233
1267	R007/R041	45.4942	44.9314	43.2282	46.1066	45.0208	43.6888	45.021	47.321	46.5566	44.7905	47.5209	46.0684	45.2815	46.0683
1268	R007/R042	47.5769	46.7178	47.1117	47.7371	47.5337	47.2151	47.5337	47.0124	46.2903	47.2497	47.2217	47.4749	47.3545	47.4749
1269	R007/R043	41.8392	44.1186	43.7645	43.2296	43.0253	43.9988	43.0253	43.7622	44.8367	44.441	43.7968	43.9891	44.6509	43.9891
1270	R007/R044	42.8441	44.9111	43.6278	45.0897	43.8439	43.7907	43.8438	40.7782	41.6414	41.4649	41.6883	42.1839	41.4143	42.1838
1271	R007/R045	46.4218	44.6556	44.9776	45.5911	45.9251	44.4481	45.9255	46.505	45.8868	45.427	46.0664	45.8243	45.1968	45.8242
1272	R007/R046	45.2961	46.4652	46.4417	46.5241	45.9752	46.3794	45.9752	46.2049	46.9073	46.9734	46.9633	46.4281	47.0231	46.4282
1273	R007/R048	44.661	44.0085	43.4874	44.4436	44.0985	43.4374	44.0984	45.0143	44.4095	43.501	44.7898	43.9234	43.448	43.9233
1274	R007/R049	43.0118	41.888	42.5028	43.0221	43.0899	42.473	43.0899	41.1609	40.3751	40.439	41.0867	41.273	40.3318	41.2729
1275	R007/R050	42.7145	43.4366	41.7441	43.6586	42.8565	42.0417	42.8565	44.0474	44.3203	42.3288	44.0406	42.9259	42.543	42.9259
1276	R007/R051	43.1102	42.2988	41.6137	42.7428	42.0998	41.3918	42.0999	41.5827	41.3178	40.9606	41.2936	41.0002	40.6765	41.0002
1277	R007/R053	41.8066	41.8882	40.4443	41.5901	40.0493	40.8059	40.0493	40.556	41.5783	40.2997	41.0015	40.0188	40.6582	40.0187
1278	R007/R054	45.0992	44.3957	45.139	44.4633	44.7231	45.2846	44.7232	43.0504	42.7857	43.3446	43.4437	43.6185	43.3539	43.6183
1279	R007/R055	45.0462	42.5772	43.2016	44.4288	44.2551	42.8412	44.2552	44.5845	42.7865	43.6059	43.8724	44.227	43.2826	44.2269
1280	R007/R056	45.3855	43.59	42.2426	44.7011	43.4022	42.2407	43.402	44.6034	43.1332	41.9481	44.1104	42.9142	42.0171	42.914
1281	R007/R057	42.691	43.0709	40.7398	43.5008	41.9932	41.2758	41.9932	45.2275	44.9635	42.3338	45.4818	43.5375	42.7918	43.5374
1282	R007/R059	45.6546	44.7437	45.2885	45.3667	45.7045	45.0496	45.7045	43.8288	42.6836	43.1636	43.7035	44.128	43.0124	44.1278
1283	R007/R060	40.635	37.9005	36.5325	38.1754	37.5652	36.4519	37.565	39.9161	38.8277	37.1709	38.7556	38.0384	37.2239	38.0385
1284	R007/R061	43.1987	43.8548	43.4041	43.6961	43.8239	43.3805	43.824	43.0667	43.6942	43.4452	42.8526	43.4662	43.4115	43.4663
1285	R007/R062	43.9019	44.1762	43.9835	44.1922	44.3971	44.0664	44.3971	44.6725	44.8097	44.273	44.4795	44.5185	44.3231	44.5185
1286	R007/R063	43.054	40.96	40.2902	41.7307	41.2614	40.018	41.2613	39.8261	38.5444	38.3238	39.2521	39.4294	37.9169	39.4292
1287	R007/R064	43.902	42.867	42.8132	43.503	42.9408	42.4241	42.9407	45.3929	44.0461	44.4069	44.1869	44.0627	44.1247	44.0626
1288	R007/R065	44.7314	41.6351	42.5037	42.5662	41.8763	41.8642	41.876	43.7281	41.4318	42.2482	42.4677	41.5949	41.6691	41.5946
1289	R007/R066	40.9527	40.0162	39.9082	40.6404	39.975	39.4197	39.975	41.7812	40.6611	40.4179	41.2763	40.6718	40.1888	40.6718
1290	R007/R067	44.3557	43.6933	45.2221	44.261	45.0885	44.9491	45.0887	42.3939	41.55	42.5389	42.3669	43.1805	42.4034	43.1805
1291	R007/R068	42.3271	41.0385	40.1339	41.9813	41.0147	39.9296	41.0145	44.3706	42.9056	41.9925	43.6712	42.2621	41.8791	42.2619
1292	R007/R069	43.5475	42.4952	42.23	43.2861	42.7864	42.3387	42.7865	42.6285	41.2961	40.6494	42.3225	41.5484	40.854	41.5483
1293	R007/R070	44.3112	44.4359	44.649	44.3033	44.4347	44.5905	44.4347	45.5211	45.1957	44.8182	45.2096	44.849	44.8594	44.8488
1294	R007/R071	43.2924	43.676	42.948	43.678	42.8316	43.0576	42.8314	43.6886	42.5826	42.0147	43.6192	42.7864	41.9797	42.7861
1295	R007/R072	45.3289	43.5351	46.1745	44.5923	46.0347	45.6489	46.0347	45.4345	44.0461	46.6861	45.1127	46.1014	46.2383	46.1014
1296	R007/R073	42.8968	42.4474	41.077	42.321	41.4084	41.3765	41.4085	40.5074	40.7355	40.1776	40.5802	40.6116	40.5249	40.6115
1297	R007/R074	41.4394	42.5948	41.968	41.9573	41.9508	42.2769	41.9512	42.1245	42.8108	41.9184	42.3161	42.2322	42.2202	42.2324
1298	R007/R075	42.0105	43.2003	42.0419	43.2695	42.1888	42.3365	42.1888	41.423	41.3622	40.7925	42.1526	41.6479	40.9396	41.6478
1299	R007/R076	46.421	45.712	43.1493	46.0642	44.426	43.6312	44.4259	49.5354	48.1479	45.7071	48.6973	46.4925	45.8948	46.4922
1300	R007/R077	44.0411	43.2889	43.2161	43.3309	43.4345	43.4219	43.4345	42.701	42.3069	42.5625	42.547	43.0404	42.8023	43.0403
1301	R007/R078	43.8068	44.9783	45.5809	44.571	44.9125	45.4741	44.9127	44.792	45.1145	46.1776	44.6205	45.4121	45.9664	45.4124
1302	R007/R079	43.1045	44.3986	43.4279	44.2211	43.5217	43.6825	43.5218	42.8037	42.8579	41.6965	42.8977	42.6188	41.81	42.6187
1303	R007/R080	45.5565	46.1076	46.3575	45.9358	46.2129	46.3169	46.213	48.0697	48.6699	47.8516	48.2877	47.3985	48.0645	47.3986
1304	R007/R081	44.3664	40.7802	40.7188	41.9852	41.9158	40.5665	41.9155	45.6819	42.1158	41.8134	44.4347	42.7578	41.615	42.7575
1305	R007/R082	44.5837	43.0869	43.347	43.875	43.8618	43.4136	43.8617	45.5081	43.8677	43.9259	44.882	44.3214	44.0942	44.3213
1306	R007/R083	46.1477	43.9469	43.5602	45.3315	44.7784	43.136	44.7783	43.6611	41.494	40.5802	42.9696	42.4292	40.0352	42.4287
1307	R007/R084	46.4043	45.8464	47.2032	46.2243	47.3164	47.0644	47.3166	47.0071	46.8256	47.3775	47.0644	47.2012	47.399	47.2013
1308	R007/R086	45.1256	45.0545	42.8686	45.935	43.6943	43.1115	43.6942	44.5499	44.1869	42.3568	44.5703	43.0402	42.6104	43.0401
1309	R007/R087	44.8074	44.4557	44.4128	44.3713	44.3521	44.2003	44.3519	47.0655	45.8208	46.0727	46.3004	45.8188	45.8934	45.8185
1310	R007/R089	45.9353	42.5553	41.8441	42.8766	41.8823	42.1661	41.8822	41.5782	40.2144	39.3073	41.6242	40.145	39.6196	40.1447
1311	R007/R090	42.1794	42.2094	40.9067	42.3702	41.4395	40.8183	41.4395	44.2709	44.0108	42.4179	43.547	42.7737	42.3423	42.7739
1312	R007/R092	43.6208	43.8409	45.1965	43.7636	44.5075	45.0268	44.5076	45.3113	45.0484	46.3599	44.7453	45.6136	46.2609	45.6138
1313	R007/R093	44.8993	45.888	45.9788	45.7722	45.9681	46.1296	45.9681	45.6275	45.7393	45.8347	45.3685	45.8675	45.8321	45.8674
1314	R007/R094	47.1997	50.3856	49.3376	50.7885	49.427	49.4791	49.4271	47.2999	48.4037	48.0088	48.5836	48.9429	47.9827	48.9424
1315	R007/R097	41.1422	38.7749	38.4538	39.2932	39.2294	38.587	39.2292	39.7064	38.2699	38.7887	38.9955	39.154	38.7215	39.154
1316	R007/R098	41.3597	43.7445	44.8224	42.8118	43.7834	45.0186	43.7832	40.6063	42.7383	44.3946	41.1116	43.1538	44.5077	43.1539
1317	R007/R099	40.4361	41.3927	43.2147	40.8491	42.2583	43.1174	42.2585	43.0804	42.9929	43.8726	42.9135	43.1814	43.9965	43.1817
1318	R007/R100	44.6713	43.5273	43.5329	44.3681	44.4028	43.8435	44.403	45.1533	43.3342	43.1609	44.9267	44.8385	43.2356	44.8383
1319	R007/R101	43.3021	45.4744	44.6256	45.2638	44.7117	44.7284	44.7118	47.0159	47.9659	46.5897	46.8912	46.319	46.6539	46.3191
1320	R007/R103	45.0942	46.1168	45.8653	45.3187	45.7588	45.9979	45.759	45.1891	46.1413	46.0761	45.0323	45.8255	46.2234	45.8255
1321	R007/R105	44.7339	45.0957	42.8277	45.0486	43.1121	42.8499	43.1118	44.8434	44.8181	42.1905	44.5867	42.5536	42.3188	42.5535
1322	R007/R106	43.2475	40.7101	41.4344	41.9661	42.0285	41.0618	42.0285	41.4318	38.6263	39.7325	40.5084	40.8765	39.1893	40.8763
1323	R007/R107	42.9165	44.1562	43.1493	44.0405	43.261	43.2269	43.261	45.5619	46.6811	45.6221	45.6509	45.2702	45.8479	45.2704
1324	R007/R108	43.4968	44.9825	43.1512	44.6762	43.5057	43.4665	43.5054	41.8849	42.9541	41.77	42.4451	42.1961	41.8092	42.196
1325	R007/R109	44.0069	44.928	44.2531	44.4098	43.7091	44.3909	43.709	44.9702	45.1041	44.9383	44.8587	44.4433	45.0976	44.4431
1326	R007/R111	40.042	41.082	38.1745	39.9375	37.5203	38.6953	37.5201	37.7421	38.5595	36.014	38.0316	36.2912	36.3188	36.2912
1327	R007/R112	39.8417	40.5678	41.6093	40.5285	41.7228	41.4382	41.723	40.9822	41.4715	41.8413	40.9211	41.8011	42.0445	41.8013
1328	R007/R113	41.5955	42.6493	41.332	42.0967	41.2705	41.4498	41.2703	42.6087	43.495	42.2399	42.5762	41.7565	42.1535	41.7564
1329	R007/R115	41.6405	42.7556	44.2294	41.6306	43.2738	44.2141	43.2741	42.806	43.7604	44.7253	42.7151	43.6198	44.8469	43.6201
1330	R007/R116	44.6987	41.9877	41.784	42.6628	42.1829	41.6943	42.1828	43.9684	41.3157	40.9558	43.2821	41.865	40.9769	41.8647
1331	R007/R118	39.815	38.9989	38.5245	37.2469	37.087	38.6014	37.0868	38.4293	39.8474	37.8801	38.0269	36.6646	38.2372	36.6649
1332	R007/R119	44.6696	43.832	43.4415	43.3696	43.1848	43.814	43.1847	42.894	43.0603	42.5684	43.0187	42.5369	42.9327	42.5367
1333	R007/R120	41.7706	43.8728	44.2439	42.8502	43.744	44.5177	43.7441	43.6777	44.3373	44.8324	43.8312	44.3352	44.9803	44.3354
1334	R007/R121	44.2637	44.5395	44.6747	44.5689	44.6122	45.06	44.6123	44.8947	44.1249	43.7277	45.3513	44.464	44.0371	44.4638
1335	R007/R122	42.8152	44.6025	43.8445	43.125	42.7157	44.3556	42.7156	43.3891	45.3696	44.4873	43.4829	43.0725	44.9051	43.0726
1336	R007/R123	43.0803	43.9318	42.7773	42.7931	42.0337	43.0038	42.0334	43.5933	44.2014	43.288	43.4645	42.5483	43.4053	42.5483
1337	R007/R125	43.4896	44.7008	44.2002	44.2129	44.4346	44.7801	44.4347	43.4573	44.5341	44.0883	44.1108	44.4486	44.622	44.4486
1338	R007/R126	46.0888	45.3985	44.2617	45.5755	45.0376	44.3712	45.0377	44.8057	43.4195	42.855	44.4731	44.1592	42.7721	44.1589
1339	R007/R127	42.9833	42.7346	42.4755	42.4721	42.3026	42.3737	42.3024	42.8571	43.1271	42.8455	42.5329	42.4851	42.8499	42.4851
1340	R007/R128	43.1785	42.539	43.5102	41.684	42.7294	43.3224	42.7289	44.6491	43.6552	44.62	43.9712	43.9702	44.5781	43.9702
1341	R007/R129	41.0488	38.2951	37.6224	38.3775	37.8618	37.9825	37.8615	41.1158	39.4039	38.898	40.4626	39.0725	39.15	39.0724
1342	R007/R130	44.2737	43.2113	43.9433	43.4986	43.4381	43.2209	43.4378	42.9306	41.8013	42.257	42.7817	42.1237	41.64	42.1235
1343	R007/R131	42.0618	42.1141	42.9793	42.1624	43.0932	42.8831	43.0933	42.9475	43.5611	43.6359	42.647	43.2327	43.6809	43.2329
1344	R007/R132	44.0405	42.932	41.7331	43.6668	42.611	41.7155	42.611	42.9133	41.6382	40.0369	42.5894	41.0597	39.8915	41.0595
1345	R007/R133	45.5214	43.0181	42.7139	43.8723	43.3494	42.7784	43.3493	45.9314	43.6098	42.8508	45.2802	43.7473	42.9226	43.7469
1346	R007/R135	45.0354	44.9375	43.8191	44.777	43.8473	43.9032	43.8473	44.7185	44.1405	43.2041	44.6455	44.0288	42.9351	44.0286
1347	R007/R137	42.3582	39.8585	39.6967	40.3782	40.5	39.6222	40.4997	44.1141	42.2758	42.1851	43.2046	42.4341	42.2124	42.434
1348	R007/R138	47.1883	44.7266	45.4489	45.7364	46.2608	45.4555	46.2607	47.1046	45.1558	45.7902	46.7442	46.4944	45.9974	46.494
1349	R007/R139	41.823	40.746	39.9783	40.8273	41.0712	40.0311	41.0712	42.1502	41.3396	40.2301	41.455	41.4582	40.1783	41.4583
1350	R007/R140	42.0055	39.6586	42.0602	39.796	42.2525	42.0784	42.2525	41.2186	38.5512	41.421	40.7158	42.057	41.3327	42.0569
1351	R007/R141	41.7339	41.6111	38.4467	40.4803	38.3004	38.8759	38.3	41.4644	42.4578	39.8093	40.9672	39.2013	39.9646	39.2011
1352	R007/R142	44.1079	46.0354	43.8043	45.742	44.2	44.2678	44.2001	44.7319	45.6235	44.0917	45.1205	44.4392	44.4777	44.4391
1353	R007/R143	41.9695	43.782	43.6008	43.0289	43.3911	43.7189	43.3911	44.075	44.86	44.3392	43.9468	44.2162	44.4086	44.2164
1354	R007/R144	39.7162	38.6941	38.0236	39.2542	38.6818	37.9286	38.6815	39.0267	37.8027	36.7342	38.8827	37.8925	36.6304	37.8924
1355	R007/R145	42.2826	41.4134	40.3068	41.5023	39.8514	39.9987	39.8514	40.858	41.5448	40.7622	40.3824	40.0532	40.4873	40.0533
1356	R007/R146	45.1901	47.432	47.7738	46.186	46.997	47.6277	46.9974	45.2125	46.9981	47.952	45.615	47.1039	47.8331	47.1041
1357	R007/R147	42.8971	44.4656	45.0261	43.6148	44.2957	45.0581	44.2956	43.9585	44.8837	44.7844	43.8747	44.4508	44.9281	44.451
1358	R007/R148	43.4263	44.4046	45.4101	44.0653	44.7779	44.7781	44.7779	40.8537	41.8152	42.1466	41.3478	42.29	41.743	42.2899
1359	R007/R149	39.941	39.6093	40.0167	39.7384	39.8529	40.1201	39.8528	40.4757	40.5806	40.9304	40.3521	40.4728	41.0329	40.473
1360	R007/R150	44.8881	45.3784	45.0386	44.6951	45.2571	45.608	45.2572	43.5193	44.3967	43.8433	43.4107	43.83	44.3422	43.8299
1361	R007/R151	41.7917	41.7958	40.6812	42.2309	40.8682	40.5361	40.8678	43.0126	42.0806	40.7915	42.6789	41.1462	40.5658	41.146
1362	R007/R152	44.2067	43.5201	42.1516	43.6763	42.7581	42.0743	42.7582	42.2606	41.5535	40.0081	42.0243	41.171	39.9342	41.1708
1363	R007/R153	43.6067	46.3261	44.5397	44.5652	43.3322	45.1247	43.332	44.0863	46.5239	45.1018	44.5752	43.6506	45.6435	43.6506
1364	R007/R154	43.9433	40.5735	41.3009	41.2567	42.2854	41.3895	42.2854	42.0207	39.8039	40.3376	41.4885	41.3964	40.4948	41.3963
1365	R007/R155	42.0096	43.4028	41.3733	42.5576	41.2304	41.8066	41.2304	42.524	43.4476	40.9308	42.7143	40.9815	41.3505	40.9815
1366	R007/R156	44.571	43.8007	42.9635	44.2774	43.6236	42.872	43.6238	42.2975	41.1869	40.3431	42.1548	41.8519	40.1852	41.8518
1367	R007/R157	41.6179	41.2359	41.1154	41.1359	40.8365	41.1162	40.8362	42.9623	42.7433	42.5013	42.8608	41.9919	42.4631	41.992
1368	R007/R158	44.0801	45.2557	43.5509	45.3869	43.773	44.0323	43.7728	42.966	44.9616	43.0248	44.202	43.0304	43.5372	43.0304
1369	R007/R159	45.241	44.4351	43.7416	44.887	44.2962	43.5128	44.2963	45.2586	44.1009	43.8127	44.4308	44.0951	43.5471	44.0951
1370	R007/R160	41.4602	42.1247	42.997	41.9875	42.3452	42.7062	42.3452	39.8887	40.0216	40.6101	40.3393	40.6573	40.2476	40.6573
1371	R007/R161	45.2685	46.8282	44.8161	47.0905	45.4539	45.0273	45.454	46.9874	47.9107	46.3623	47.4656	46.6853	46.5701	46.6851
1372	R007/R163	43.6491	42.1064	41.6645	43.4505	42.5653	41.4807	42.5654	43.9943	41.9168	41.8995	43.3605	42.8379	41.7845	42.8379
1373	R007/R164	44.728	43.8985	42.1521	44.468	42.185	41.8098	42.1846	44.85	43.7716	42.3346	44.4131	42.5103	41.986	42.5099
1374	R007/R166	45.9854	46.2346	45.9376	46.8459	46.1537	45.8495	46.1537	44.7869	44.1601	44.9129	44.8723	45.2782	44.538	45.2779
1375	R007/R167	43.2179	43.6072	40.8524	42.3001	40.3428	41.7944	40.3427	42.0064	43.7772	41.37	42.407	40.8107	42.1198	40.8106
1376	R007/R168	43.3434	42.8958	41.6927	42.5254	41.707	42.1507	41.7071	44.7162	44.021	42.581	44.4069	42.6079	42.9946	42.6079
1377	R007/R169	42.5914	44.1992	44.5601	43.344	43.7831	44.699	43.7831	45.1754	45.5584	45.6002	45.1536	45.0169	45.7839	45.017
1378	R007/R170	41.9074	42.8969	41.1595	42.4613	42.1222	41.7523	42.1225	41.028	40.9775	39.3607	41.1917	40.7696	39.696	40.7696
1379	R007/R171	44.692	41.9516	42.4254	42.7078	42.5113	42.1401	42.5113	46.9144	44.6386	44.2718	46.0019	44.0395	44.1422	44.0395
1380	R007/R172	46.0998	47.4505	47.1342	46.8883	46.5791	47.6675	46.5792	46.7744	48.1727	47.5844	47.7941	47.205	48.1389	47.205
1381	R007/R173	42.3117	44.3783	44.7013	42.5267	43.9737	45.132	43.9737	43.5292	45.374	45.7023	43.6457	44.7137	46.0523	44.7139
1382	R007/R174	42.7443	43.1962	39.8056	43.0052	40.862	40.2954	40.8619	42.0599	41.9235	38.4564	42.4072	40.0818	38.8067	40.0817
1383	R007/R175	40.8167	38.8841	37.4642	39.7096	38.3216	37.3139	38.3213	41.8896	40.2531	38.6536	40.9056	39.1883	38.5519	39.1884
1384	R007/R176	40.9071	41.3427	39.8587	41.2004	39.493	39.6311	39.4928	41.3613	41.4824	40.022	40.9373	39.8692	39.9695	39.8693
1385	R007/R177	43.5014	42.1597	40.2364	42.5956	41.2202	40.1309	41.2201	44.0039	42.574	41.2374	43.4476	42.153	41.1005	42.1529
1386	R007/R178	45.1667	49.0957	47.8465	48.109	47.5881	48.5698	47.5884	44.0568	46.3906	45.241	45.6556	45.9622	45.7238	45.9621
1387	R007/R179	41.1968	43.1437	41.7602	42.8764	41.5061	41.8158	41.5059	43.92	44.3966	43.026	43.5273	42.5634	43.072	42.5635
1388	R007/R180	43.5979	43.008	44.1765	42.8891	43.3587	43.9975	43.3587	44.0667	43.5575	44.7031	43.4315	43.7115	44.5361	43.7117
1389	R007/R181	45.8204	45.6235	44.2402	45.7274	45.3296	44.6225	45.3298	47.3414	46.0865	45.3077	46.7625	46.3279	45.5656	46.3278
1390	R007/R182	44.3765	43.7098	43.0047	43.6569	43.3621	43.21	43.3619	43.4577	41.9392	42.2255	43.1968	43.0484	42.2789	43.0481
1391	R007/R183	46.377	46.3586	48.5485	45.7988	47.4348	48.1197	47.4349	46.9634	46.3763	48.1447	46.2029	47.4702	47.8528	47.4701
1392	R007/R184	42.5092	43.6593	40.7002	43.2387	40.8399	40.9192	40.8396	43.4292	43.5632	41.0864	42.9599	41.2721	41.1661	41.272
1393	R007/R185	44.8003	46.1698	45.562	45.6636	45.316	45.2757	45.316	46.1701	46.6145	45.3844	46.0457	45.2872	45.2689	45.2872
1394	R007/R186	44.9166	45.942	45.563	45.0065	45.2132	45.4452	45.2132	43.6618	44.1317	43.3279	43.8216	43.7395	43.1568	43.7394
1395	R007/R187	44.0982	42.7799	44.2683	42.9202	43.7739	43.8236	43.7739	46.3579	44.722	45.4492	45.3468	44.5865	45.3473	44.5865
1396	R007/R188	39.2247	41.8346	42.8735	40.6673	42.0183	42.6696	42.0185	40.6219	42.0089	43.1552	40.6415	42.0871	43.0631	42.0876
1397	R007/R189	41.9733	42.4891	41.3644	42.0794	41.9715	41.6157	41.9714	44.4942	44.0467	43.2385	44.2933	43.7681	43.3178	43.768
1398	R007/R190	39.584	39.9428	38.57	39.3256	37.7807	38.514	37.7803	39.3631	38.5019	37.2007	39.1196	37.1023	37.0358	37.1022
1399	R007/R191	42.9525	45.1591	44.6344	44.1942	44.0603	44.7316	44.0602	47.0609	47.7464	46.8251	46.8535	46.1847	46.9566	46.1849
1400	R007/R193	41.8861	43.9093	42.5294	42.9705	42.4126	43.0811	42.4127	41.4333	42.4549	41.381	41.8848	41.4486	41.8285	41.4486
1401	R007/R194	40.0011	40.7397	43.7242	41.3095	43.4127	43.0458	43.413	42.9359	42.4539	44.6969	42.8879	44.2437	44.2671	44.2442
1402	R007/R195	44.7279	44.0803	43.3103	44.6654	43.6694	43.1933	43.6694	44.047	42.6061	41.9771	43.8692	43.0288	41.716	43.0286
1403	R007/R196	43.9577	44.777	44.6802	44.4213	44.3253	44.4382	44.3251	45.2373	45.624	45.7762	45.1033	45.1575	45.686	45.1575
1404	R007/R197	43.9859	46.6864	47.2187	45.4244	46.6813	47.651	46.6815	43.9448	45.7361	46.4757	44.6254	46.0379	46.9804	46.038
1405	R007/R198	44.4325	44.8691	45.0469	45.2063	45.1263	44.7082	45.1265	45.7534	45.6201	45.2614	45.9932	45.342	45.1429	45.342
1406	R007/R199	42.4256	41.8081	40.5347	41.7655	40.6725	40.7068	40.6724	40.8407	40.2389	38.9921	40.8881	39.7377	39.0346	39.7375
1407	R007/R200	43.8145	44.5266	45.3	44.3025	44.8743	44.9639	44.8745	43.4293	44.4472	45.5041	43.398	44.6809	45.3533	44.6811
1408	R007/R202	41.8162	41.0589	39.3533	42.6225	40.1941	39.1404	40.1939	41.8269	40.6175	39.3111	41.6094	39.8715	39.0079	39.8715
1409	R007/R203	39.3655	38.8571	39.9345	38.936	39.5882	39.7063	39.5881	41.4408	39.9299	41.0301	40.6988	40.7073	40.7456	40.7076
1410	R007/R204	40.4049	37.4653	37.7387	37.7366	37.7646	37.6533	37.7644	38.2539	36.5853	36.4417	37.9168	37.1148	36.3375	37.1148
1411	R007/R205	42.5062	44.5	44.9002	43.468	43.5712	45.1911	43.5713	43.7803	45.3169	45.8402	44.1764	44.5317	46.1008	44.5319
1412	R007/R206	43.3659	45.2609	44.5374	43.4711	43.1398	45.0626	43.1397	44.6359	45.9997	45.2621	44.9882	43.8467	45.6513	43.8467
1413	R007/R208	41.5693	42.5416	40.5085	41.6711	40.0073	40.8895	40.0071	42.4129	43.066	40.7249	42.302	40.1049	40.9367	40.1049
1414	R007/R209	44.7665	45.5792	45.0061	44.8339	43.6636	44.6314	43.6634	45.3473	44.4627	43.6901	44.7718	43.539	43.4195	43.5387
1415	R007/R210	44.7899	45.652	44.7099	45.2616	44.6314	44.8736	44.6314	46.6153	46.6928	45.7368	46.3888	45.4038	45.8433	45.4039
1416	R007/R211	46.5813	45.4991	43.1022	45.4617	43.4589	43.5615	43.459	44.6266	44.4823	42.4754	44.6467	42.5741	42.7632	42.574
1417	R007/R213	41.8087	42.6006	41.0319	42.1221	40.4963	40.9694	40.4958	41.6134	42.5506	41.3569	41.2761	40.7044	41.1515	40.7044
1418	R007/R214	44.279	46.7048	46.5422	45.8401	45.7606	46.6324	45.7606	43.6572	44.8081	44.935	43.9497	44.9304	44.9412	44.9303
1419	R007/R216	42.5456	43.6819	44.3867	42.9578	44.2987	44.4639	44.2989	43.3047	44.1725	44.1358	43.0074	43.6764	44.3431	43.6767
1420	R007/R218	42.5502	42.9491	43.0432	42.4771	42.4734	43.262	42.4737	45.1591	44.7739	44.7869	44.8397	44.3724	44.9965	44.3727
1421	R007/R219	41.2847	43.1402	40.1134	42.6294	40.7138	40.5921	40.7137	40.7335	42.6968	40.3252	41.2374	40.8922	40.7243	40.8922
1422	R007/R220	44.315	45.3834	45.6044	44.8464	45.3157	45.5731	45.3158	43.9493	43.9776	44.1522	43.8258	44.931	43.9774	44.931
1423	R007/R221	40.8365	41.5664	41.9343	40.9412	41.2932	41.7833	41.2934	41.1218	42.1663	42.094	41.0785	41.3758	42.1333	41.3762
1424	R007/R222	45.0544	45.5076	46.3268	44.9132	45.7951	46.5523	45.7953	43.7607	44.4471	45.6926	43.6783	44.7427	45.7871	44.7429
1425	R007/R223	41.6206	41.2601	43.0408	41.2646	42.8656	42.8774	42.866	42.4081	42.1769	43.2125	42.0328	43.0065	43.3052	43.0069
1426	R007/R224	42.4253	42.5977	39.5825	42.4951	39.9809	39.3769	39.9807	42.7131	41.7466	39.2072	42.0676	40.2898	38.9608	40.2896
1427	R007/R225	43.8797	44.0432	42.4035	43.5979	42.3463	42.5581	42.3463	45.825	45.8228	43.5856	45.317	43.3231	43.8852	43.3231
1428	R007/R226	41.2112	39.4751	38.6059	40.1158	38.2081	38.3955	38.2077	40.4947	38.7751	38.2301	40.0693	38.1189	37.9941	38.1189
1429	R007/R227	41.6276	40.9883	39.549	41.684	40.3338	39.5356	40.3338	44.3063	42.3762	40.825	43.6497	41.5281	40.9069	41.5281
1430	R007/R228	43.2891	43.7852	44.2198	43.1887	43.5012	44.5379	43.5013	43.4859	43.3227	43.2054	43.4723	43.1197	43.4119	43.1196
1431	R007/R229	46.2681	48.3701	47.2833	48.4448	47.8231	47.9074	47.8234	48.5382	49.5075	48.8408	49.1853	48.9437	49.3488	48.9438
1432	R007/R230	43.7561	44.3131	45.1313	44.2096	44.5866	45.0963	44.5864	43.4678	43.4622	44.2711	43.5335	43.871	44.2184	43.8709
1433	R007/R231	44.4122	43.3855	43.2606	42.5575	41.9111	43.1812	41.9111	44.9463	45.6418	44.8123	44.5654	42.9596	44.9374	42.9597
1434	R007/R232	45.0667	43.5595	42.2722	44.0334	43.2708	42.4456	43.2706	44.1566	42.122	40.6002	43.5214	42.2547	40.6255	42.2544
1435	R007/R233	45.2356	46.4584	46.0828	46.5088	47.1804	46.3163	47.1806	47.4648	47.7036	47.7463	47.3654	48.2066	47.9474	48.2066
1436	R007/R234	41.1324	41.2291	39.7815	40.8544	39.1984	39.8194	39.1979	42.4487	42.1063	40.4629	41.9453	39.9886	40.5769	39.9886
1437	R007/R235	44.3683	43.38	40.3845	44.1689	41.8505	40.7159	41.8503	46.7613	44.9604	42.1618	46.2983	43.5223	42.3758	43.5222
1438	R007/R236	44.264	43.2957	41.8117	42.8318	41.4857	42.231	41.4855	42.5509	42.148	40.9156	42.544	41.2778	41.1424	41.2777
1439	R007/R237	44.601	42.3078	41.5071	43.7227	43.0031	41.5323	43.003	43.9626	42.0566	41.0833	43.0224	42.3901	41.0462	42.3901
1440	R007/R238	45.2505	43.6655	42.424	44.2133	43.5319	42.9822	43.5318	45.4955	44.3554	42.8426	45.207	43.6988	43.1648	43.6986
1441	R007/R239	42.4215	42.4255	41.8341	43.1087	41.953	42.148	41.9529	43.5744	42.7185	42.7642	43.6072	42.7111	42.8842	42.7112
1442	R007/R241	47.5017	44.3108	43.1253	46.3184	44.4588	43.1891	44.4585	44.3759	41.0803	39.9565	44.1737	42.1735	40.0026	42.1728
1443	R008/R009	43.2443	43.8552	44.589	43.5476	44.0983	44.429	44.0983	46.0467	44.8173	45.3551	45.2577	45.1619	45.0302	45.1622
1444	R008/R010	43.7307	41.3367	40.4146	43.037	42.4194	40.4228	42.4195	45.2091	41.7778	41.7672	44.1108	43.6739	41.5521	43.6739
1445	R008/R012	43.2795	43.1863	43.5455	43.7954	43.4719	43.3901	43.4721	40.5143	38.5947	39.2384	40.2917	40.7298	38.8911	40.7298
1446	R008/R013	46.0287	46.0323	45.1514	47.0863	46.1502	45.462	46.1503	43.4791	42.4981	41.9054	43.9733	43.7398	41.7369	43.7395
1447	R008/R014	41.373	41.7792	42.2226	41.0773	41.1761	41.9042	41.176	41.3525	41.7263	41.5716	41.2875	41.2766	41.5263	41.2767
1448	R008/R015	44.059	44.2119	44.8412	43.8702	44.7536	44.626	44.7537	46.1961	44.9592	45.4193	45.2409	45.4772	44.967	45.4773
1449	R008/R016	44.5526	44.5542	45.173	44.3484	44.7687	45.1324	44.7687	41.9554	40.8881	41.6713	41.7993	42.7271	41.4716	42.7269
1450	R008/R017	44.0222	43.2274	43.7579	42.8171	43.5835	43.6911	43.5835	42.96	41.3734	41.7872	42.4539	42.5802	41.674	42.5802
1451	R008/R018	45.9434	45.3033	46.8837	45.471	46.8962	46.963	46.8966	46.8875	45.6799	47.1365	46.5634	47.5908	47.1466	47.5909
1452	R008/R019	43.11	43.012	41.955	43.2911	41.7188	42.0362	41.7185	44.2228	43.2051	42.0093	43.3641	42.1881	41.9566	42.188
1453	R008/R020	44.2104	44.9389	46.8297	45.2418	46.4503	46.7729	46.4507	41.2234	40.702	42.7801	41.7297	43.8282	42.5247	43.8282
1454	R008/R021	46.7767	48.0299	47.2087	47.9346	47.3185	47.0522	47.3185	45.4183	45.4808	45.541	45.609	46.3929	45.3713	46.3928
1455	R008/R022	43.687	42.053	42.2277	41.5012	41.6842	42.283	41.684	41.1284	41.2179	41.208	41.0989	41.0984	41.0932	41.0984
1456	R008/R023	41.656	40.3033	40.4906	40.4666	40.1978	40.0545	40.1978	41.9432	40.5494	40.605	40.8425	40.6783	40.0933	40.6785
1457	R008/R025	48.7763	47.3707	51.4545	48.1484	51.8395	51.1981	51.8402	45.9222	44.061	47.4078	45.8595	49.1911	46.9292	49.1908
1458	R008/R027	45.3248	43.9188	44.2556	44.9664	45.6488	44.2478	45.6493	44.4815	42.1349	43.0942	44.2176	45.0994	42.865	45.0992
1459	R008/R028	41.9868	41.0652	40.1416	40.7827	40.1515	40.109	40.1515	41.8664	40.985	40.3545	41.3294	40.8971	40.2581	40.8971
1460	R008/R029	45.1296	44.749	45.3875	44.5258	44.478	45.2527	44.478	46.2999	45.1026	46.2801	45.8234	45.7336	46.0084	45.7335
1461	R008/R030	43.3505	44.9953	47.2783	43.802	45.833	47.1098	45.8334	40.4946	41.0595	43.9239	40.7057	43.5675	43.47	43.5677
1462	R008/R031	41.8643	40.0768	39.067	41.1687	40.3714	38.7128	40.3715	40.3858	38.2808	37.4824	39.7361	39.5252	37.1201	39.5251
1463	R008/R032	38.0161	39.391	39.7817	39.2754	39.3276	39.5674	39.3277	39.6905	39.8647	40.4493	39.475	40.5727	40.1584	40.5732
1464	R008/R033	45.0155	45.7611	45.373	46.3774	46.2441	45.2601	46.2445	46.8169	45.8995	45.996	46.8198	47.0757	45.85	47.0757
1465	R008/R034	45.1772	45.512	45.761	46.1112	46.3267	45.5894	46.3272	42.9486	41.6404	42.2328	43.1318	44.1791	41.889	44.179
1466	R008/R036	45.208	46.1047	43.6735	45.5781	43.5817	43.6327	43.5816	43.2376	43.4461	41.5824	43.1705	42.5377	41.3953	42.5374
1467	R008/R039	41.3418	41.5744	40.2968	41.4845	39.5566	40.4862	39.5564	41.7258	41.0283	40.0558	41.57	40.4768	40.0658	40.4766
1468	R008/R040	45.1509	44.6198	43.6524	45.4479	44.0041	43.5303	44.004	46.8728	45.3829	44.4789	46.3953	45.2004	44.3427	45.2001
1469	R008/R041	44.973	44.7782	45.1801	45.8216	46.0565	45.3168	46.057	43.2305	41.6782	41.6518	43.7457	44.1927	41.7579	44.1924
1470	R008/R042	45.8662	46.848	46.757	46.6248	46.0384	46.9799	46.0383	44.1557	44.1559	45.1494	44.6166	45.103	45.0968	45.1029
1471	R008/R043	42.6737	43.9633	44.0844	44.2452	44.4382	44.1404	44.4386	44.4427	44.059	44.4312	44.1896	45.5918	44.3642	45.592
1472	R008/R044	41.7341	44.9226	43.8264	44.2521	42.8144	43.9078	42.8143	40.8428	42.937	42.8642	41.4596	42.4578	42.7849	42.4579
1473	R008/R045	45.9219	44.5689	44.9095	45.1316	45.2711	44.292	45.2713	42.0574	40.6266	41.2337	41.8023	42.6327	40.5388	42.6323
1474	R008/R046	45.0352	46.5978	46.6604	46.2061	46.4932	46.9691	46.4936	44.1461	44.3511	44.3478	45.0893	45.1149	44.5146	45.115
1475	R008/R048	44.7875	43.9142	44.1259	44.3743	44.8797	43.8956	44.8799	45.6924	44.4299	43.3996	45.1444	44.7098	43.1851	44.7097
1476	R008/R049	42.8259	41.8627	42.8013	42.9199	43.6008	42.7262	43.6012	42.1973	41.67	41.8761	41.8968	42.9778	41.7813	42.9781
1477	R008/R050	41.5653	43.5814	41.6803	42.9762	42.2108	41.8809	42.211	38.3281	38.8598	37.3293	38.8835	38.9084	37.159	38.9083
1478	R008/R051	41.734	42.5124	41.3811	41.9679	40.4353	41.3107	40.4351	39.4017	39.6384	38.9986	39.2769	38.7544	38.6996	38.7544
1479	R008/R053	40.3736	41.7299	39.4858	40.5266	38.7522	39.9681	38.7522	38.9237	40.746	38.729	39.5217	38.731	38.9444	38.7309
1480	R008/R054	44.3455	43.7639	44.9583	44.0093	44.6108	44.932	44.6109	44.1539	43.8381	44.7483	44.2276	45.0381	44.6801	45.0381
1481	R008/R055	42.739	42.6789	43.516	42.4814	43.0579	43.1967	43.058	39.1626	38.6982	39.6959	39.2431	40.5993	39.3355	40.5992
1482	R008/R056	44.3885	43.2521	42.7281	44.1192	43.2962	42.4367	43.2962	43.6303	41.9048	41.9152	43.2192	43.175	41.5762	43.1748
1483	R008/R057	42.9066	42.473	43.317	43.579	44.4751	43.3725	44.4756	44.5054	43.0824	43.0897	44.4575	44.7437	43.0725	44.7439
1484	R008/R059	44.3266	44.7233	46.7072	44.7864	46.3936	46.2654	46.394	45.0653	44.6264	46.2085	44.8638	46.4479	46.051	46.448
1485	R008/R060	39.7731	37.3936	38.819	37.6718	39.0863	38.3178	39.0865	34.9827	33.2136	34.416	34.0275	36.145	33.8208	36.145
1486	R008/R061	41.5992	43.6654	43.4391	42.8712	43.4174	43.3113	43.4177	40.3132	41.1156	40.4245	40.2324	41.3824	40.2187	41.3826
1487	R008/R062	42.5546	43.7371	44.4673	43.5895	44.905	44.3665	44.9053	43.3171	43.562	43.8902	43.0275	44.6857	43.7293	44.6859
1488	R008/R063	41.6991	40.9185	40.9163	41.1051	41.0958	40.5333	41.0959	40.0369	39.7482	40.1802	39.3524	40.4866	39.6353	40.4867
1489	R008/R064	42.7567	42.6237	43.4189	42.8408	43.2274	42.8993	43.2275	40.5769	39.0496	40.483	39.7568	41.3985	39.8404	41.3983
1490	R008/R065	42.337	41.514	43.2724	40.7372	41.0345	42.6038	41.0342	39.54	38.8165	40.4519	38.6193	39.0008	39.8022	39.0006
1491	R008/R066	40.6115	39.8267	41.0134	40.6305	41.5283	40.6619	41.5287	41.4024	40.1548	40.9952	40.9524	42.1273	40.7285	42.1275
1492	R008/R067	42.9692	43.4114	44.4047	43.0135	43.7991	44.3387	43.7993	41.8667	42.395	43.3476	41.8135	42.872	43.3103	42.8722
1493	R008/R068	41.7416	40.9254	40.3709	41.5623	41.0333	40.0618	41.0333	40.7759	38.58	38.1512	40.4422	40.119	37.7748	40.1187
1494	R008/R069	42.1321	42.4245	42.3254	42.437	41.9642	42.2819	41.9643	40.9709	40.0897	39.9217	40.8835	40.6928	39.8865	40.6928
1495	R008/R070	43.2561	43.8426	43.9018	43.535	43.9422	43.9505	43.9423	44.325	44.1231	43.2327	44.1249	44.2403	43.2661	44.2403
1496	R008/R071	42.1663	44.0451	41.8364	43.0524	41.9323	42.2004	41.9323	45.1907	44.9159	42.8665	45.1298	43.3996	43.0686	43.3996
1497	R008/R072	45.2795	43.6411	45.2874	45.106	46.6482	45.2037	46.6486	42.4927	40.1278	42.1258	42.6064	44.6694	41.751	44.6691
1498	R008/R073	42.191	42.1815	41.0849	42.1615	41.5479	41.5964	41.5481	38.5895	38.5424	38.3376	38.9512	39.7208	38.6346	39.7208
1499	R008/R074	40.8438	42.1286	41.7631	41.5043	41.9513	42.0858	41.9517	41.1454	41.7767	41.0787	41.3807	42.0062	41.2792	42.0064
1500	R008/R075	41.1732	43.0058	42.8839	42.728	42.9041	43.228	42.9043	42.0745	42.6522	42.7141	42.8017	43.4825	42.9796	43.4827
1501	R008/R076	46.1767	45.7255	45.4027	46.1894	46.594	45.4784	46.5944	44.5212	42.5652	42.633	44.0946	44.8034	42.1656	44.8031
1502	R008/R077	43.307	43.4521	44.7687	43.2578	44.6832	44.7561	44.6836	40.8022	40.4731	42.5408	40.9298	43.2216	42.4016	43.2218
1503	R008/R078	44.319	45.2575	46.0201	45.4814	45.8671	45.9718	45.8675	44.7514	44.4884	46.0101	44.6411	46.1303	45.779	46.1307
1504	R008/R079	43.1309	44.3699	44.2412	44.2468	43.7138	44.2952	43.7138	45.1585	44.8702	44.3985	44.9709	44.2998	44.3717	44.2998
1505	R008/R080	45.556	46.3391	47.1578	46.4647	47.3301	47.0605	47.3306	44.1278	43.5877	44.1533	44.8424	45.6161	43.9335	45.616
1506	R008/R081	43.1195	40.9335	42.0773	41.1923	42.2339	41.769	42.234	42.3233	39.384	40.0809	41.3286	40.9473	39.6191	40.9472
1507	R008/R082	43.3809	42.9465	43.6416	42.7801	43.2639	43.6765	43.264	45.5016	44.2004	44.7462	44.78	44.627	44.7417	44.627
1508	R008/R083	45.2975	44.2129	44.9596	45.1898	45.4743	44.6896	45.4742	46.1635	44.2423	44.427	45.3367	45.2489	44.0359	45.2487
1509	R008/R084	45.8739	45.7901	46.8631	45.9864	46.1398	46.687	46.1398	42.995	41.8454	42.4851	43.3846	43.4839	42.2118	43.4835
1510	R008/R086	43.4656	44.9453	44.0882	44.8162	42.9416	43.8472	42.9414	43.2104	42.778	43.1789	43.2401	42.9161	42.7849	42.9159
1511	R008/R087	43.4608	44.7182	44.3256	43.9531	44.4143	44.29	44.4144	45.9337	45.4532	45.4832	45.4238	45.9129	45.3709	45.9129
1512	R008/R089	45.1617	42.68	42.0649	42.5072	41.457	42.2061	41.4569	42.5596	41.8818	41.5009	42.5283	41.4268	41.6426	41.4266
1513	R008/R090	41.1038	42.2456	41.0794	41.887	41.3007	41.0391	41.3009	39.269	38.5077	37.9579	39.0089	39.4738	37.5622	39.4738
1514	R008/R092	44.1312	43.6574	45.3686	44.6064	46.1342	45.2363	46.1347	44.8701	42.3703	44.2848	44.3874	45.8431	44.0668	45.8432
1515	R008/R093	44.2319	45.5092	46.7121	45.4476	46.4829	46.6501	46.4832	44.9662	44.7205	46.047	44.6253	46.2052	45.7639	46.2053
1516	R008/R094	46.7367	50.9269	49.6506	51.0537	50.1269	50.1008	50.1274	49.6382	50.755	50.1694	50.9888	51.0301	50.4503	51.03
1517	R008/R097	40.4869	38.5705	39.7114	38.9979	40.1905	39.6241	40.1906	36.8376	34.0227	35.7389	36.5745	38.0108	35.3697	38.0107
1518	R008/R098	40.6821	43.5927	44.6669	42.472	43.7702	45.1694	43.7705	39.5271	41.0096	42.7705	40.2537	42.7632	42.9663	42.7634
1519	R008/R099	39.6711	41.5152	43.3058	41.1283	42.117	43.0395	42.1172	42.6594	42.286	43.4458	42.6744	43.1953	43.2946	43.1956
1520	R008/R100	43.211	43.6606	44.639	43.5468	44.0305	44.6866	44.0306	47.0419	45.3997	46.1827	46.6521	46.2801	46.0757	46.28
1521	R008/R101	43.0191	45.4338	43.6437	45.5003	44.4493	43.9183	44.4496	42.6939	42.2939	40.7124	42.9206	42.7371	40.4336	42.7369
1522	R008/R103	43.9813	45.643	45.8655	44.3743	45.17	45.8482	45.1702	42.1386	42.7526	42.9334	42.0476	43.0825	42.805	43.0824
1523	R008/R105	45.297	44.7479	43.469	45.2971	44.1112	43.5404	44.1112	48.168	46.0226	45.0211	47.554	45.647	45.0688	45.6469
1524	R008/R106	42.5239	40.9834	39.7369	41.7055	40.0686	39.3854	40.0685	42.9796	40.5642	39.8437	41.7499	40.7145	39.3348	40.7143
1525	R008/R107	42.8233	43.9031	43.5726	43.8278	43.2176	43.577	43.2179	41.576	41.1721	41.1944	41.9655	42.2989	41.0643	42.299
1526	R008/R108	42.3903	44.4591	44.0738	43.1185	42.8291	44.2178	42.8288	39.5017	40.6794	41.1792	40.1144	40.7078	40.8238	40.7075
1527	R008/R109	44.553	44.5835	45.0956	44.6825	45.5147	45.1024	45.5149	45.278	44.4084	45.0798	45.1777	45.9742	45.0866	45.9741
1528	R008/R111	40.0657	40.8686	38.4456	39.72	37.228	38.686	37.2277	38.9333	39.7376	37.6719	39.0317	37.3118	37.725	37.3117
1529	R008/R112	40.5282	40.0711	40.8937	40.6832	41.2283	40.6129	41.2286	37.551	36.1549	37.0735	37.6359	38.8167	36.8122	38.8166
1530	R008/R113	43.08	42.3718	40.8847	43.1263	42.395	40.9314	42.395	41.1645	40.0886	38.6031	41.0736	40.4987	38.336	40.4985
1531	R008/R115	41.9321	42.4218	43.3566	41.1129	42.3198	43.4843	42.32	41.6896	41.9928	42.5125	41.429	41.934	42.6569	41.9342
1532	R008/R116	46.9043	42.1279	41.8449	44.4196	44.2415	41.796	44.2417	47.0019	42.4613	42.1103	45.7945	44.7545	42.1767	44.7544
1533	R008/R118	41.7009	38.9852	39.5014	38.8358	38.9578	39.2094	38.9577	36.2843	34.9557	34.8167	36.0444	35.9885	34.4532	35.9884
1534	R008/R119	46.7649	43.5072	44.0332	44.8911	45.5097	44.2043	45.5098	43.7386	41.1362	41.9151	43.609	44.0209	41.9201	44.0206
1535	R008/R120	41.9094	43.4175	44.7471	42.3013	43.8568	44.8107	43.857	43.3023	43.5128	45.0484	43.3069	44.6259	44.9865	44.6262
1536	R008/R121	44.1029	44.2391	43.6358	44.0357	43.4351	43.8986	43.4351	45.8382	44.7907	43.7435	45.9722	43.9892	44.0055	43.989
1537	R008/R122	44.4673	44.6354	44.9769	45.0832	45.4812	45.0705	45.4814	41.2022	40.386	41.788	41.3865	43.0596	41.4194	43.0593
1538	R008/R123	44.1706	43.8039	43.5171	44.0193	43.7806	43.7071	43.7806	41.8704	40.9404	40.7733	41.8763	41.8454	40.7413	41.8453
1539	R008/R125	41.2662	44.624	45.6001	42.0808	42.7408	45.8359	42.7405	41.0785	43.9513	45.0246	41.8738	43.1471	45.0947	43.1472
1540	R008/R126	46.7173	45.1072	45.3874	45.7621	46.0739	45.2824	46.0739	46.5589	44.6016	45.3861	46.0107	46.5055	45.1939	46.5054
1541	R008/R127	42.1563	42.3288	43.2347	41.6405	41.9993	43.0271	41.999	37.7569	37.5583	38.705	37.7305	38.8263	38.2062	38.8262
1542	R008/R128	43.6588	42.5741	44.9641	42.4306	44.2308	44.4225	44.2305	43.2433	41.0059	43.1366	42.6551	43.2934	42.6586	43.2932
1543	R008/R129	39.5453	37.9446	37.4099	37.1115	36.4552	37.454	36.4548	39.539	38.5892	38.0205	38.8922	37.7571	37.948	37.7571
1544	R008/R130	42.395	43.0543	43.7629	41.8695	41.8496	43.0843	41.8493	41.5963	42.1643	42.7382	41.3886	41.0941	42.1645	41.0942
1545	R008/R131	43.3685	42.0279	42.2656	43.6245	44.4343	42.2892	44.4346	39.8755	37.9806	37.8839	40.0176	41.0004	37.7678	41.0003
1546	R008/R132	43.7135	42.7368	41.5689	43.3855	42.2453	41.531	42.2451	41.6903	40.019	39.3723	41.3309	40.4727	38.9932	40.4725
1547	R008/R133	46.1705	43.5707	42.9584	45.2613	44.4447	42.9505	44.4447	46.7913	43.4691	42.9852	46.2078	45.1883	42.8718	45.1879
1548	R008/R135	44.6663	44.8218	43.1195	44.2229	42.3493	43.1643	42.349	45.8903	45.211	43.8213	45.6037	43.5851	43.5549	43.585
1549	R008/R137	42.8364	40.0721	41.4785	40.8577	41.5884	41.0727	41.5884	41.2649	37.9959	39.9372	40.9063	41.0684	39.5242	41.0682
1550	R008/R138	47.3225	44.5861	44.378	45.5325	45.6483	44.4851	45.6482	45.7529	42.6533	42.1357	45.417	44.4122	42.2639	44.4117
1551	R008/R139	43.0735	40.1603	40.9282	41.7061	42.9246	40.6739	42.9248	42.7754	40.0751	40.0916	41.8477	42.5571	39.715	42.5572
1552	R008/R140	43.0779	40.0253	42.7066	41.0937	43.8141	42.9039	43.8143	43.6857	40.4399	43.2795	43.198	44.5269	43.3659	44.5269
1553	R008/R141	42.1048	41.3173	39.5659	40.6258	38.9939	39.6821	38.9936	38.6182	38.0727	36.3412	38.5812	37.2691	36.1781	37.2686
1554	R008/R142	44.4444	45.5925	45.0534	46.0775	45.7888	44.9393	45.789	43.1524	42.6565	42.6158	43.6509	43.9404	42.4001	43.9403
1555	R008/R143	41.7942	43.5565	44.328	43.1658	44.0988	44.1118	44.0989	43.6677	43.9179	44.1015	43.5436	44.1755	43.8372	44.1756
1556	R008/R144	38.1137	38.74	41.0935	37.7653	38.9268	40.6996	38.9266	38.1798	38.8731	40.0383	38.118	38.5977	39.7906	38.5981
1557	R008/R145	41.4281	41.2148	42.3296	40.4418	39.9174	41.564	39.9174	36.6437	37.2211	38.3122	36.8464	37.7398	37.633	37.7397
1558	R008/R146	46.1834	47.2734	47.8483	46.7303	47.5186	47.9191	47.5188	42.972	43.5962	45.0044	43.5851	45.1718	44.9267	45.1717
1559	R008/R147	43.3831	44.1785	45.2069	43.5154	44.287	44.9701	44.287	45.2805	45.2814	46.02	45.0384	45.6172	45.8157	45.6173
1560	R008/R148	43.7854	44.3533	43.3129	44.3217	43.6634	43.1612	43.6634	44.9621	45.2704	44.0565	45.2106	44.532	44.0006	44.5322
1561	R008/R149	40.6703	39.7372	39.9806	40.6468	40.2716	39.7853	40.2717	36.5425	35.4498	36.1285	36.8491	37.6682	35.6702	37.6682
1562	R008/R150	45.3873	45.2689	45.3019	44.9631	45.2275	45.8101	45.2273	42.0451	42.1499	42.4972	42.1358	43.0666	42.7449	43.0663
1563	R008/R151	42.0289	41.7533	42.6896	42.0409	42.4132	42.2959	42.413	42.0145	41.3355	41.3663	41.7742	41.7513	40.8686	41.7513
1564	R008/R152	43.8442	43.7165	43.1754	43.59	42.9609	43.0022	42.9609	42.9721	42.9601	42.7753	42.8755	42.6441	42.5855	42.6441
1565	R008/R153	44.7537	46.2359	45.0674	45.4679	44.7216	45.5311	44.7216	40.9433	41.703	40.8719	41.8433	41.8479	41.055	41.8476
1566	R008/R154	43.7386	40.6319	43.2619	40.9337	42.3114	42.8828	42.3113	39.9555	37.8538	40.2515	39.5983	40.4419	39.8445	40.4418
1567	R008/R155	40.6713	43.3688	42.2152	41.5889	40.6836	42.5209	40.6835	42.0182	43.7833	42.5269	42.3266	41.5493	42.6736	41.5494
1568	R008/R156	44.6517	43.9679	44.9895	44.91	45.7787	44.5366	45.7791	45.0533	44.1343	45.2443	44.8266	46.1982	44.8141	46.1984
1569	R008/R157	41.0277	40.9714	42.7347	40.4332	41.7796	42.5432	41.7795	38.7953	38.3621	39.895	39.2097	40.4312	39.5304	40.4312
1570	R008/R158	44.2014	45.275	45.6807	45.8195	45.8587	45.9116	45.8589	41.757	42.9775	42.9779	43.2632	43.9554	43.0808	43.9556
1571	R008/R159	45.9182	44.5542	43.7318	45.8146	45.0495	43.5103	45.0497	44.9326	43.4896	43.0703	44.3766	44.2983	42.7232	44.2984
1572	R008/R160	41.6675	42.0743	41.9118	42.4445	42.6663	41.7345	42.6665	44.1551	43.5573	43.0447	44.1901	43.7937	42.7616	43.7939
1573	R008/R161	45.9064	46.5839	47.3233	47.3931	47.6892	47.2726	47.6895	43.1683	42.6032	43.8218	43.9912	45.3632	43.505	45.3629
1574	R008/R163	44.2175	42.1857	41.3761	44.3135	43.2757	41.14	43.2758	44.2422	40.7467	40.8408	43.6522	43.2847	40.4515	43.2845
1575	R008/R164	44.3629	44.105	42.5307	44.6949	42.4514	42.2441	42.4512	45.8286	44.5855	43.5306	45.6761	43.8486	43.1026	43.8483
1576	R008/R166	45.9348	45.9659	45.3718	46.6421	45.6587	45.691	45.6587	44.8935	44.2931	44.0469	45.104	44.4845	44.0154	44.4844
1577	R008/R167	42.7135	43.8511	43.1232	42.1582	41.6164	43.6849	41.6165	36.7198	38.6449	38.1791	37.6224	38.1239	38.4023	38.1237
1578	R008/R168	43.9256	43.0609	42.2213	43.1299	42.1277	42.4088	42.1276	42.8451	41.3761	40.5545	42.7108	41.1063	40.603	41.1062
1579	R008/R169	42.944	44.357	45.999	43.8692	45.032	45.8116	45.0321	46.9658	45.8668	47.6089	46.6897	47.0821	47.4373	47.0822
1580	R008/R170	43.0576	42.5168	41.6221	43.1452	42.5948	41.9924	42.5949	44.9518	43.048	42.3833	44.5403	43.6323	42.5372	43.6322
1581	R008/R171	45.0589	42.0458	42.7336	42.8861	42.6814	42.3376	42.6814	42.7387	39.2081	39.0455	42.11	40.4809	38.5492	40.4807
1582	R008/R172	47.2762	47.5893	47.7454	47.6586	47.3863	48.0931	47.3862	45.1153	45.0112	44.9781	46.1719	45.6964	45.2008	45.6959
1583	R008/R173	41.6977	43.8404	44.3449	41.7221	42.6234	44.6507	42.6233	41.8515	43.8299	44.3486	42.0034	42.8021	44.4453	42.8022
1584	R008/R174	42.3588	43.2588	40.8674	42.5778	40.5972	41.1676	40.5969	42.8274	43.1462	40.251	43.1634	40.6735	40.4642	40.6734
1585	R008/R175	41.6277	38.8999	39.4864	40.2434	39.9029	39.1869	39.9027	38.3625	34.9878	36.0219	37.5927	37.4287	35.5317	37.4286
1586	R008/R176	41.4844	41.2379	40.5693	41.1723	40.4962	40.2315	40.4961	40.5669	39.6063	39.064	40.2118	40.0186	38.736	40.0186
1587	R008/R177	44.4197	41.9277	42.0248	42.5929	43.1272	41.9339	43.1272	44.0359	41.6313	41.9937	43.3297	43.4229	41.8349	43.4229
1588	R008/R178	45.5871	48.719	49.7718	48.0148	49.0128	50.014	49.0133	47.0838	48.3974	49.6385	48.0945	49.4336	49.7623	49.4336
1589	R008/R179	41.7967	42.7542	41.1474	42.787	40.9484	41.3059	40.9481	40.2824	39.2156	38.2086	40.3345	39.1342	38.1101	39.1339
1590	R008/R180	44.7838	42.7812	42.4388	43.0991	42.4918	42.4329	42.4916	42.7223	40.5897	40.7559	42.0701	41.3273	40.6134	41.3272
1591	R008/R181	46.1605	45.651	45.586	45.3318	45.6237	45.7485	45.6236	47.1184	45.5156	46.2072	46.4169	46.7594	46.1664	46.7592
1592	R008/R182	44.4646	43.6133	43.2912	42.9478	42.4845	43.5068	42.4842	44.6301	43.2162	43.4957	43.9763	43.5111	43.5371	43.5109
1593	R008/R183	48.8918	46.3824	49.1653	47.2593	49.3747	48.855	49.3749	44.7673	41.4002	44.9605	44.0472	46.4837	44.3319	46.4833
1594	R008/R184	44.2127	43.8132	41.9859	44.2611	42.4203	41.9329	42.4201	42.3843	40.6034	39.7879	42.005	40.9911	39.4465	40.9909
1595	R008/R185	45.8248	45.8898	45.3766	45.9819	45.6752	45.2739	45.6751	46.1609	45.3618	44.5174	45.8987	45.3528	44.3809	45.3526
1596	R008/R186	45.5881	45.9555	47.2363	45.22	46.0875	46.8119	46.0874	46.461	46.3526	46.6976	46.4016	45.821	46.3794	45.8209
1597	R008/R187	45.6178	42.8649	45.0061	43.4434	44.9692	44.7315	44.9691	42.3429	39.1668	41.2857	41.5997	41.9549	40.9908	41.9545
1598	R008/R188	39.5968	42.1156	42.878	40.7379	41.5966	42.5995	41.5965	38.7761	39.6589	41.0904	38.9125	40.2494	40.7432	40.2497
1599	R008/R189	43.9619	42.0985	42.2809	43.5648	43.8474	42.1276	43.8475	46.3196	43.2927	43.8731	45.808	45.8373	43.528	45.837
1600	R008/R190	41.472	39.6413	38.2801	40.4545	39.1432	38.3407	39.1431	43.1668	40.4207	39.3323	42.4718	40.4091	39.2231	40.4091
1601	R008/R191	44.0853	44.8299	45.0116	44.6874	44.7256	44.8883	44.7254	42.8891	42.0085	42.6005	42.9441	43.2671	42.1511	43.2668
1602	R008/R193	42.8575	43.6836	43.0874	43.0508	43.0462	43.3962	43.0464	42.0724	41.2398	41.3945	42.4328	42.2672	41.5016	42.2669
1603	R008/R194	40.8447	40.7972	42.1153	41.6903	42.3695	41.7001	42.3694	44.3358	42.5618	43.5775	44.1463	43.8741	43.1678	43.8742
1604	R008/R195	45.978	44.0697	43.2263	45.2249	43.9461	42.931	43.9459	47.3065	44.4962	43.9777	46.5935	44.7756	43.5923	44.7752
1605	R008/R196	45.561	44.5672	45.6916	44.9868	45.1933	45.3118	45.1931	41.5062	39.9551	41.796	41.5259	42.2844	41.2239	42.284
1606	R008/R197	46.4869	46.2608	46.7406	46.8604	47.8023	47.0852	47.8027	44.636	43.4414	44.4689	45.0291	46.2882	44.6139	46.288
1607	R008/R198	45.5096	44.7134	45.1784	45.3023	45.3609	45.0092	45.3609	46.5227	45.2298	45.0678	46.4605	45.7295	44.9646	45.7293
1608	R008/R199	44.1759	41.6	39.2521	42.839	40.6039	39.5716	40.6038	43.7102	41.2772	39.0798	43.3368	40.8395	39.2124	40.8391
1609	R008/R200	44.6007	44.6445	44.0756	44.4154	43.7754	44.2223	43.7754	39.4704	39.3988	39.6865	39.885	40.3868	39.5479	40.3865
1610	R008/R202	42.9592	41.2184	39.011	43.0483	40.1431	39.0463	40.1426	39.7348	37.5228	35.4648	39.7979	37.2315	35.2071	37.231
1611	R008/R203	42.1116	39.1524	41.6108	40.9438	42.3606	41.1009	42.3606	43.582	39.6739	42.653	42.6784	43.5315	42.0799	43.5315
1612	R008/R204	41.7844	37.4532	39.2329	38.3256	39.2108	39.0218	39.2108	40.6807	37.8192	38.9424	40.0303	39.4677	38.739	39.4677
1613	R008/R205	44.4637	44.3712	45.2397	44.472	44.5661	45.3679	44.566	42.2878	40.8091	42.7974	42.7718	43.5344	42.6332	43.5339
1614	R008/R206	45.3508	45.6956	44.465	45.2081	44.3236	45.1462	44.3236	44.9454	43.615	42.9081	45.2963	43.8015	43.2103	43.801
1615	R008/R208	43.7528	42.3431	41.3093	43.1395	41.4482	41.4752	41.4479	45.1859	42.7562	41.4622	44.6231	41.968	41.4497	41.9676
1616	R008/R209	45.486	45.7404	45.5974	45.4487	44.355	45.176	44.3546	48.3272	46.5795	46.4238	47.6371	45.6147	46.1265	45.6144
1617	R008/R210	46.9804	46.0613	45.9972	47.1608	47.1288	46.1826	47.1289	44.1488	41.709	42.4175	44.256	44.5325	42.2233	44.5321
1618	R008/R211	46.5889	45.5978	45.1577	45.1984	44.2876	45.1952	44.2876	42.504	42.0022	41.8059	42.7835	41.6518	41.6025	41.6513
1619	R008/R213	42.5785	42.2882	41.0497	41.8532	40.4847	41.0685	40.4843	41.9586	41.6531	41.234	41.3995	41.0505	40.9506	41.0505
1620	R008/R214	45.4171	46.5382	46.7442	46.4882	46.3245	46.6402	46.3246	45.0935	45.2294	45.5229	45.127	45.3947	45.4563	45.3947
1621	R008/R216	43.2853	43.5986	42.7922	42.9062	43.5467	43.2762	43.5467	39.5905	39.0404	38.5392	39.8184	40.2144	38.8045	40.2142
1622	R008/R218	44.47	42.7281	44.1796	43.7183	44.2676	44.1653	44.2678	44.5358	41.9614	43.3233	44.1812	44.1433	43.2043	44.1433
1623	R008/R219	42.7563	42.9429	42.4499	43.3444	42.6324	42.4704	42.6325	41.5653	41.8516	41.6059	41.8033	42.4886	41.6192	42.4885
1624	R008/R220	44.3792	44.9788	46.702	44.537	45.814	46.4603	45.8142	46.4888	45.7457	47.4219	45.9846	46.9221	47.1684	46.9221
1625	R008/R221	41.5553	41.3005	41.2245	40.9184	40.9519	41.2211	40.9519	37.6228	36.9419	36.9086	37.7539	38.1876	36.7256	38.1876
1626	R008/R222	46.3441	45.5377	46.3112	45.5686	45.7135	46.4232	45.7134	42.347	41.6112	43.1073	42.4344	43.0306	42.882	43.0303
1627	R008/R223	41.6424	41.2361	41.514	40.2838	40.8855	41.6117	40.8854	42.1321	41.9549	42.2308	41.6273	41.6276	42.2777	41.6277
1628	R008/R224	42.2962	42.3991	40.9586	41.7797	39.9056	40.4946	39.9053	42.484	41.9623	40.4486	41.5886	40.1459	40.013	40.1459
1629	R008/R225	45.2471	43.5394	43.9314	43.7453	43.7203	43.805	43.7202	42.1326	39.8777	39.78	41.6956	40.978	39.6379	40.9775
1630	R008/R226	41.7879	39.5213	38.9246	40.183	38.1496	38.5951	38.1492	39.2147	36.9521	36.5877	38.8314	36.8649	36.1518	36.8647
1631	R008/R227	42.283	41.2287	39.5381	42.1017	40.2857	39.5966	40.2856	43.6792	41.2757	39.6147	42.8866	40.7997	39.5759	40.7997
1632	R008/R228	43.6182	43.5582	44.1844	42.8559	43.2777	44.427	43.2778	43.8845	43.3017	43.1629	43.5972	42.9218	43.411	42.9217
1633	R008/R229	46.0518	47.9227	47.4817	47.2106	46.7961	47.8465	46.796	43.3638	43.4797	44.048	44.2489	44.4131	43.9477	44.4127
1634	R008/R230	44.8111	44.4398	42.7275	44.9405	44.1518	43.1875	44.1517	42.8946	41.579	40.2036	43.0403	42.2845	40.3261	42.2841
1635	R008/R231	45.6664	43.3701	42.7225	43.6379	42.0199	42.548	42.0197	45.7023	44.977	44.034	45.1709	43.4442	44.0195	43.444
1636	R008/R232	45.2447	43.5445	43.6157	43.8844	44.0527	43.5626	44.0528	45.405	43.2546	42.5499	44.5117	43.6475	42.4867	43.6474
1637	R008/R233	45.6127	46.1699	47.8658	46.7881	48.5693	47.7903	48.5696	44.0607	42.6857	44.662	44.3974	46.6137	44.4774	46.6133
1638	R008/R234	41.8157	40.7348	41.5759	41.3912	41.6548	41.4662	41.6547	40.6427	38.5685	38.5959	40.2581	39.8329	38.498	39.8328
1639	R008/R235	44.007	42.9905	41.0514	43.6373	42.4795	41.5086	42.4795	45.7256	43.8772	41.745	45.4636	43.364	42.0244	43.364
1640	R008/R236	42.9361	43.4759	43.1943	42.1403	41.4411	43.1581	41.4408	42.6442	43.4786	42.9822	42.5483	42.0333	42.9815	42.0333
1641	R008/R237	42.8114	41.7397	41.02	42.4693	41.5712	40.6323	41.5711	39.4046	37.4573	36.9604	38.9896	39.1087	36.3434	39.1084
1642	R008/R238	43.3649	43.541	41.9703	42.9582	42.1105	42.5627	42.1104	42.1531	41.532	39.9651	42.2497	40.6973	40.2052	40.697
1643	R008/R239	42.4047	42.3309	43.2705	43.3942	43.3782	43.5745	43.3783	44.8048	43.0378	44.4751	44.9168	44.5055	44.5157	44.5055
1644	R008/R241	45.4265	44.3853	43.1179	45.0118	43.2827	43.1394	43.2825	45.9152	43.9867	43.1881	45.6592	43.8802	43.1252	43.8797
1645	R009/R010	42.6065	41.6069	41.4446	42.1619	42.961	41.5304	42.961	45.1215	43.2324	44.0364	44.1634	44.8874	43.944	44.8874
1646	R009/R012	42.2482	43.1527	41.5238	42.8941	41.5557	41.7276	41.5554	35.8881	34.9454	34.0917	36.3489	36.516	33.8302	36.5155
1647	R009/R013	44.8304	46.0428	44.0873	46.3644	45.0164	44.564	45.0164	46.4923	46.7422	44.6849	46.8462	45.5632	44.9378	45.5631
1648	R009/R014	42.0547	42.1919	42.7348	42.056	42.9099	42.7747	42.91	38.5035	39.4913	39.6581	38.8412	39.7792	39.917	39.7793
1649	R009/R015	43.725	44.2779	45.8882	44.0125	45.7333	45.5299	45.7336	47.0819	46.5082	47.455	46.4131	47.0789	47.1166	47.079
1650	R009/R016	45.3007	44.3297	46.6552	45.2829	47.5846	46.4354	47.5851	39.1926	36.9978	39.2021	39.612	42.4238	38.7413	42.4234
1651	R009/R017	44.6058	43.3631	41.9494	43.7195	43.1055	42.0475	43.1053	49.1378	46.9279	45.6894	48.3229	46.5669	45.8326	46.5667
1652	R009/R018	45.4587	45.238	46.4003	45.4588	46.7729	46.584	46.7733	44.5102	44.4741	45.9584	44.4759	45.9307	46.0605	45.9308
1653	R009/R019	41.3876	42.9967	41.1149	42.1828	40.616	41.3302	40.6157	44.2044	44.91	42.5763	43.5486	42.0764	42.7518	42.0765
1654	R009/R020	42.8149	44.9894	48.0892	44.6261	46.7293	47.9375	46.7296	36.5224	37.1173	39.9755	37.6739	41.2298	39.6155	41.2296
1655	R009/R021	45.8096	47.9623	48.4077	47.639	48.2477	48.1737	48.2479	49.1252	49.7886	50.6989	49.169	50.064	50.5965	50.064
1656	R009/R022	43.192	42.0353	42.1278	41.4159	41.8987	42.3125	41.8986	37.3192	38.5773	38.5242	37.5721	38.2436	38.6331	38.2437
1657	R009/R023	40.3076	40.7013	38.5107	39.7091	38.084	38.3769	38.0838	41.7994	42.1609	39.8452	40.8376	39.2009	39.5285	39.201
1658	R009/R025	48.0622	47.5306	50.0142	47.6091	50.1649	50.0782	50.1652	41.9686	40.8368	42.6607	42.6523	45.0078	42.3139	45.0072
1659	R009/R027	44.4695	44.0961	43.8324	44.6423	44.6809	43.7439	44.681	45.7692	44.9074	44.4201	45.5595	45.0816	44.4398	45.0814
1660	R009/R028	41.5891	41.3984	40.2066	41.1141	40.2057	40.1778	40.2056	38.5408	38.6387	37.9734	38.4912	38.2507	37.9616	38.2506
1661	R009/R029	46.3411	45.5968	43.9213	46.3816	44.9451	44.0439	44.9449	48.454	46.9575	46.206	47.7594	46.7243	46.0992	46.7238
1662	R009/R030	43.0037	45.1253	46.8957	44.0525	45.8752	46.6944	45.8755	36.8736	37.4676	39.8054	37.6915	41.0169	39.2928	41.0168
1663	R009/R031	40.5209	40.5246	40.2207	40.1498	40.4033	40.1216	40.4033	43.0324	42.7968	42.0138	42.4552	42.2936	41.9889	42.2937
1664	R009/R032	37.4643	39.7075	39.2221	38.7096	38.5252	39.1488	38.5252	35.8133	37.6247	36.8588	36.0063	36.5724	36.8743	36.5729
1665	R009/R033	44.05	45.8429	44.4547	45.6352	44.9975	44.7393	44.9977	47.5079	47.8238	46.7289	47.5403	46.8189	46.9368	46.819
1666	R009/R034	44.229	45.7534	45.0008	45.831	45.4015	44.9734	45.4017	38.5338	37.9218	37.3972	39.3161	40.1888	37.0377	40.1884
1667	R009/R036	44.5588	45.5909	43.2272	45.0453	43.0563	43.2356	43.0561	47.4013	47.6669	45.9321	47.1077	45.5615	45.9589	45.5613
1668	R009/R039	41.8338	41.4286	39.3955	41.8622	39.8997	39.6994	39.8996	38.8104	38.4741	37.2361	38.857	38.1277	37.4173	38.1277
1669	R009/R040	44.8174	44.6855	43.6416	45.4994	44.6398	43.7307	44.6398	47.7058	46.4881	45.698	47.1135	46.2366	45.7391	46.2365
1670	R009/R041	43.9527	45.1241	44.0733	45.055	44.7555	44.5096	44.7556	38.3874	38.0791	36.761	39.805	39.9173	36.904	39.9166
1671	R009/R042	46.4444	46.682	48.8909	47.5048	48.5125	48.7335	48.5128	49.4971	48.7115	51.4065	49.6642	50.9065	51.3338	50.9065
1672	R009/R043	41.2346	43.778	44.6623	42.6455	43.5434	44.6584	43.5434	39.8153	41.4282	42.8154	40.0314	41.7913	42.8805	41.7915
1673	R009/R044	41.7626	44.9468	42.6349	44.5944	42.8874	42.9248	42.8873	42.5234	44.4058	43.0677	43.1786	43.2565	43.1469	43.2565
1674	R009/R045	44.7922	44.7608	43.2152	44.4367	43.5695	43.142	43.5694	38.8791	38.0961	36.8751	39.345	39.1717	36.4573	39.171
1675	R009/R046	44.6382	46.397	46.5995	46.142	46.3247	46.6877	46.3249	48.1536	48.3821	48.0299	48.6517	47.7726	48.2539	47.7727
1676	R009/R048	44.7737	44.0508	43.4708	44.7616	44.0502	43.2799	44.05	45.7127	44.8166	44.1554	45.4581	44.7942	43.9952	44.7939
1677	R009/R049	42.0305	42.0772	42.32	42.7523	42.706	42.2417	42.7061	42.9874	43.0729	42.8563	42.7546	42.9929	42.7226	42.9931
1678	R009/R050	41.538	43.5824	42.6717	43.293	42.8472	42.8031	42.8472	36.709	36.5988	35.8552	37.5774	37.8997	35.4832	37.8992
1679	R009/R051	42.7595	42.737	42.4494	42.9874	43.0658	42.273	43.066	45.9905	45.042	44.8026	45.5685	45.279	44.6281	45.2791
1680	R009/R053	41.7844	41.4544	39.0702	41.442	39.4095	39.4528	39.4094	36.9493	38.0306	36.2273	37.5702	36.6333	36.5205	36.6331
1681	R009/R054	45.0284	44.3313	44.7115	44.5221	44.7191	44.8097	44.7193	45.8233	45.7764	45.7317	45.9438	45.7408	45.8431	45.7408
1682	R009/R055	44.1882	42.8322	41.6726	43.9625	42.7493	41.6318	42.7492	40.4104	37.5988	37.4207	40.6593	40.4494	36.9953	40.4486
1683	R009/R056	44.0644	43.8677	42.7709	43.6354	42.9403	42.7305	42.9401	47.1611	46.5199	45.5594	46.865	45.6436	45.6088	45.6435
1684	R009/R057	41.1137	43.2833	42.604	42.3515	41.9533	42.9374	41.9532	43.2299	44.9312	44.332	43.7985	43.453	44.5944	43.453
1685	R009/R059	45.2129	44.6467	46.067	45.1967	46.4254	45.7618	46.4256	47.0482	45.8279	47.1876	46.5836	47.4502	47.0154	47.4502
1686	R009/R060	40.047	38.0129	37.5043	37.9246	37.9285	37.364	37.9284	34.6708	32.3884	32.3733	34.2334	34.7041	31.8694	34.7038
1687	R009/R061	42.262	44.0827	43.3238	43.2089	42.9903	43.5636	42.9901	44.7977	45.7103	44.64	44.554	44.4204	44.8974	44.4205
1688	R009/R062	42.5635	44.0501	44.3719	42.9046	43.499	44.669	43.4989	42.6653	44.1251	44.9789	42.724	43.8904	45.2597	43.8906
1689	R009/R063	42.2294	41.1821	39.8546	41.4093	40.8218	39.8329	40.8219	42.2792	42.0748	41.0772	41.7306	41.686	40.9555	41.6861
1690	R009/R064	42.6573	43.226	44.9081	42.9914	43.8981	44.4565	43.8982	37.086	35.935	38.1239	37.086	39.2875	37.3861	39.2872
1691	R009/R065	44.7091	41.6713	41.3574	43.0138	42.0491	41.1144	42.049	46.2778	43.2792	42.6589	45.0768	43.3909	42.5135	43.3907
1692	R009/R066	40.6592	40.0076	40.9148	40.618	40.5989	40.3252	40.5989	39.6793	39.087	39.7384	39.4674	39.7866	39.3902	39.7866
1693	R009/R067	44.1937	43.8329	45.4449	44.1399	45.2076	45.0953	45.2078	44.5379	44.3194	45.1556	44.1972	45.0695	44.9904	45.0698
1694	R009/R068	42.4568	41.2405	40.711	42.3498	41.699	40.43	41.6989	37.8732	35.0665	34.5635	38.0526	37.9895	34.1378	37.9889
1695	R009/R069	42.9623	42.6268	40.8869	42.9826	41.0914	40.8854	41.0912	46.1083	44.6735	42.9812	45.622	43.4765	43.0679	43.4763
1696	R009/R070	43.7738	44.4522	44.4273	43.955	43.7047	44.2913	43.7045	44.0926	44.4108	44.5461	43.9598	44.0608	44.4281	44.0606
1697	R009/R071	42.7225	43.8	42.125	43.4473	42.597	42.5922	42.5969	46.6049	46.0414	44.4894	46.2709	44.4992	44.8176	44.4992
1698	R009/R072	44.6376	43.74	45.5636	44.4876	45.878	45.4677	45.8782	39.005	36.8814	39.0765	39.6974	41.6264	38.6146	41.6259
1699	R009/R073	42.8136	42.3927	42.314	42.6509	42.635	42.6208	42.6353	43.2832	43.2059	43.3033	43.5482	43.9035	43.8163	43.9036
1700	R009/R074	41.2225	42.365	42.2006	41.716	41.9432	42.605	41.9433	37.9548	39.5049	39.5434	38.6101	39.2631	39.9247	39.2633
1701	R009/R075	42.3225	42.9316	42.2927	43.7543	42.9906	42.4805	42.9907	44.0579	43.8617	43.3721	44.5874	44.2084	43.5433	44.2085
1702	R009/R076	45.8635	45.6824	43.4656	45.782	44.0695	43.7171	44.0694	40.5154	38.6719	37.0596	40.7115	39.7948	36.7018	39.794
1703	R009/R077	43.2594	43.6029	43.3851	42.9456	42.6621	43.643	42.6619	44.9082	44.9007	45.4154	44.7113	44.9333	45.5493	44.9333
1704	R009/R078	43.8974	45.099	45.0275	45.4006	44.9014	44.9297	44.9015	42.4778	42.8956	44.0265	42.5332	43.6504	43.8386	43.6507
1705	R009/R079	42.2524	44.2112	44.9706	43.99	44.0856	44.7762	44.0857	46.1129	46.343	46.8049	45.7678	45.6778	46.6602	45.6781
1706	R009/R080	44.8069	45.82	46.1394	45.9709	45.9333	45.8524	45.9335	39.7275	39.2019	39.2182	40.6854	41.4909	38.7185	41.4906
1707	R009/R081	43.0595	40.5838	39.8758	42.0878	41.2877	39.717	41.2874	47.2281	43.3934	42.5022	45.953	43.4307	42.3835	43.4305
1708	R009/R082	42.9847	43.1795	42.3805	43.5834	42.8457	42.5203	42.8457	44.1753	43.719	43.4791	43.9601	43.7061	43.5962	43.7062
1709	R009/R083	45.2945	44.0976	44.2007	45.8054	45.234	43.5142	45.2339	48.629	46.4361	45.8962	47.6602	46.7593	45.2604	46.7592
1710	R009/R084	45.5159	46.0525	45.4766	46.1703	45.8898	45.5712	45.8899	40.8734	39.7214	38.522	41.8042	41.3379	38.4274	41.3374
1711	R009/R086	42.7297	44.8575	42.8894	44.5479	42.0643	42.8204	42.064	46.2733	46.8246	45.5418	46.092	44.8289	45.4807	44.8288
1712	R009/R087	43.467	44.6533	43.8038	44.2777	44.2984	43.7545	44.2985	43.439	43.4391	42.923	43.1107	43.3896	42.9344	43.3896
1713	R009/R089	46.0733	42.6202	41.9047	43.9075	42.8961	42.1392	42.8962	44.2498	42.9293	42.1785	44.058	43.0357	42.3574	43.0356
1714	R009/R090	41.0651	42.2856	40.4308	41.9521	40.9896	40.5826	40.9896	35.6502	35.2639	33.5614	35.9216	36.1213	33.2202	36.1211
1715	R009/R092	42.9925	43.3697	46.6263	43.6078	45.7349	45.9866	45.7352	47.7764	46.506	48.9475	47.0998	48.0191	48.7326	48.0195
1716	R009/R093	43.3564	45.7858	45.9676	44.6423	44.7272	46.0616	44.7271	42.8394	44.4703	45.4	42.8288	44.0485	45.3346	44.0486
1717	R009/R094	45.6137	50.6003	48.8971	50.1082	48.2522	48.9882	48.2524	49.4026	51.8902	50.2668	50.5442	49.9066	50.4509	49.9065
1718	R009/R097	39.7059	38.4566	38.0621	38.8034	38.3979	38.0201	38.3978	35.3527	32.6023	33.3748	35.5053	35.9545	32.8612	35.9541
1719	R009/R098	40.7294	43.4902	44.8593	43.1827	44.6661	45.1198	44.6664	43.4282	45.0604	46.6945	43.9759	46.3421	46.9428	46.3424
1720	R009/R099	39.549	41.6725	43.4267	41.3467	42.5344	43.2872	42.5347	42.0159	42.6637	44.2832	42.3397	43.6361	44.333	43.6365
1721	R009/R100	43.0875	43.7152	44.483	43.5519	44.3432	44.704	44.3434	47.1476	46.6936	47.0073	46.8861	46.5317	47.1331	46.5318
1722	R009/R101	42.7747	45.6908	43.1687	45.6509	43.6407	43.2795	43.6408	38.3451	38.6151	36.161	39.1662	38.9524	35.7334	38.952
1723	R009/R103	44.1617	45.8678	45.749	45.1555	45.0165	45.5901	45.0165	46.3378	47.1239	47.0241	46.1264	46.3022	46.9898	46.3023
1724	R009/R105	43.5115	44.8799	42.8543	44.1719	41.9019	42.8647	41.9015	44.0247	44.7215	43.4867	43.9341	42.378	43.605	42.3781
1725	R009/R106	42.284	40.5585	42.3223	41.4564	41.9078	41.8975	41.9079	44.0593	41.9384	43.5977	42.9221	43.2932	43.1629	43.2934
1726	R009/R107	42.7489	44.0625	42.9847	44.4278	43.2214	43.0335	43.2215	37.7205	37.4092	36.6914	38.8379	39.3763	36.4491	39.3762
1727	R009/R108	42.446	44.7961	43.361	43.8855	42.7469	43.6144	42.7467	43.7419	45.1762	44.3218	44.2413	43.9173	44.2708	43.9173
1728	R009/R109	43.7613	44.5351	44.1433	44.2781	43.9932	44.2785	43.9932	42.8624	43.0276	43.0262	43.0397	43.1626	43.2329	43.1626
1729	R009/R111	40.627	41.0405	39.4945	41.0565	39.4105	39.7118	39.4107	40.731	41.205	39.8439	40.7861	39.9447	39.9304	39.945
1730	R009/R112	39.336	40.2954	41.6157	40.3756	41.5127	41.3043	41.513	36.238	35.0697	36.5834	36.9688	38.5731	36.2262	38.5728
1731	R009/R113	40.9836	42.5312	39.7251	41.8524	39.9281	40.07	39.9278	43.5416	44.561	41.9031	43.4846	41.6284	42.1139	41.6284
1732	R009/R115	41.8332	43.0513	43.0758	42.0526	42.3401	43.3905	42.3403	42.0248	43.2164	43.4922	42.1835	42.4885	43.7944	42.4889
1733	R009/R116	45.1886	42.3396	42.4898	43.4421	43.2426	42.3982	43.2428	46.4482	43.9811	43.5608	45.5122	44.2616	43.6257	44.2616
1734	R009/R118	40.1641	38.6847	38.4029	37.6597	37.1285	38.4682	37.1283	34.7568	33.4353	32.4938	34.7828	33.8159	32.2756	33.8156
1735	R009/R119	44.1597	43.8483	42.3476	43.0068	42.0036	42.796	42.0033	46.4211	46.3845	44.8034	46.3525	44.5762	45.2309	44.576
1736	R009/R120	41.8256	43.9633	42.8069	43.3549	43.2937	43.2522	43.2938	41.8536	42.8416	42.0976	42.4146	42.6608	42.4064	42.6609
1737	R009/R121	43.5947	44.4679	44.4261	44.0759	43.9435	44.6548	43.9434	46.0632	45.9464	45.0024	46.3458	44.6616	45.3064	44.6616
1738	R009/R122	42.7488	44.5009	44.1994	43.4719	43.6091	44.2641	43.6093	36.2123	36.7108	36.8303	37.0027	38.4677	36.4614	38.4674
1739	R009/R123	43.4372	44.0416	44.258	43.5931	43.7978	44.2617	43.7979	44.7049	44.8185	45.3467	44.5101	44.6468	45.3565	44.6471
1740	R009/R125	43.3058	44.2652	43.2426	44.4427	43.8839	43.7458	43.8839	39.9423	41.2367	40.4628	40.7412	41.344	40.9085	41.3441
1741	R009/R126	46.2378	44.9875	45.0047	45.6155	45.5038	44.8277	45.5039	46.9343	45.7431	45.935	46.1849	46.3025	45.756	46.3026
1742	R009/R127	43.0322	42.3461	41.3775	42.8226	41.9865	41.3128	41.9864	38.4257	36.3558	36.1581	38.5969	38.7383	35.7069	38.7378
1743	R009/R128	42.8581	42.5071	44.3855	42.0612	43.7992	44.033	43.7991	46.8867	45.1078	46.7414	46.097	46.2667	46.7154	46.2669
1744	R009/R129	40.3013	38.7763	36.6947	38.4255	36.9038	37.2955	36.9034	37.6681	37.2661	34.9381	37.4991	35.5772	35.5531	35.5771
1745	R009/R130	43.5148	43.3549	44.6261	43.2717	43.4251	43.9405	43.4249	44.7859	44.5867	45.0114	44.5644	43.8422	44.575	43.8424
1746	R009/R131	41.0367	41.8417	41.6776	41.2366	41.3459	41.8649	41.3457	35.7146	35.3374	35.3293	36.3033	36.8611	35.0903	36.8608
1747	R009/R132	43.5999	42.9224	41.8054	43.4621	42.1064	41.7796	42.1063	47.1792	45.3672	44.8983	46.4873	44.9904	44.6738	44.9904
1748	R009/R133	44.7654	43.4219	43.6886	44.1587	43.4852	43.5676	43.4851	43.4605	42.2767	42.5572	43.2485	42.6765	42.5302	42.6764
1749	R009/R135	45.1767	44.9288	45.2613	45.0882	44.8496	45.1244	44.8497	47.7772	46.8385	46.0396	47.51	46.0214	45.9524	46.0215
1750	R009/R137	41.7237	39.9937	39.2788	40.267	39.5788	39.2105	39.5785	36.7863	34.272	33.8703	37.0251	36.4553	33.6503	36.4548
1751	R009/R138	45.7591	44.8188	45.282	44.5766	44.7294	45.5307	44.7292	49.194	47.526	47.9191	48.9044	47.5539	48.3875	47.5536
1752	R009/R139	40.7342	40.1681	41.6394	39.8794	41.25	41.2184	41.25	37.4645	37.6474	38.4903	37.0526	38.3482	38.241	38.3484
1753	R009/R140	41.5002	39.6359	42.1435	39.6694	41.9144	42.0076	41.9146	43.4858	41.3988	43.8984	42.8279	43.5963	43.8005	43.5966
1754	R009/R141	43.1295	41.5865	38.8533	42.2298	39.6118	38.9668	39.6117	39.0595	36.5871	34.6443	39.1928	37.6155	34.2629	37.6148
1755	R009/R142	43.2499	45.9469	45.395	45.1084	44.5579	45.1678	44.5579	46.674	47.6978	47.263	46.8751	46.5068	47.2456	46.5068
1756	R009/R143	42.8578	43.7185	42.9587	44.0351	43.5805	42.9813	43.5805	44.7401	44.5179	43.9701	44.4812	44.7123	43.9046	44.7124
1757	R009/R144	39.9497	38.9657	38.7429	39.2327	38.7726	38.7184	38.7724	41.5168	40.8476	39.7847	40.9088	39.9455	39.7909	39.9457
1758	R009/R145	43.4684	41.5674	42.6787	42.565	42.3508	42.0512	42.3513	38.3364	36.2028	37.4379	38.5185	39.6225	36.7122	39.6222
1759	R009/R146	46.7122	47.3717	47.2431	47.1592	47.1469	47.2696	47.1472	45.6452	46.3728	46.1241	45.9349	46.0842	46.2542	46.0842
1760	R009/R147	44.0848	44.5001	45.5289	44.5139	45.4606	45.3448	45.4608	43.0332	43.0838	44.3397	42.8245	44.261	44.2688	44.2611
1761	R009/R148	43.6254	44.3237	45.5969	44.446	45.3208	44.9404	45.321	46.2473	46.7607	47.531	46.2412	46.858	47.1593	46.8584
1762	R009/R149	39.4814	40.0619	39.9954	39.2465	39.1224	40.1475	39.1222	35.3156	34.461	35.3797	35.7526	36.5296	35.0405	36.5293
1763	R009/R150	45.0265	45.7143	45.3178	44.4594	44.5795	45.8437	44.5795	46.2024	46.9269	46.3954	45.9197	45.7491	47.0537	45.7492
1764	R009/R151	42.668	41.6585	41.9463	42.533	41.9149	41.5479	41.9146	42.634	41.1126	41.5602	41.9744	41.7726	41.0593	41.7725
1765	R009/R152	45.2622	43.8382	42.3618	44.853	43.8607	42.4031	43.8609	46.3778	44.9757	43.0869	45.8911	44.482	43.2144	44.4819
1766	R009/R153	45.3192	46.4248	46.8386	45.8869	45.8046	46.9844	45.8048	39.0727	38.866	39.2542	40.2889	41.0177	39.2096	41.0171
1767	R009/R154	45.3147	40.8376	42.2827	42.1583	43.2419	42.2324	43.2419	45.783	42.4563	43.7891	45.0166	44.775	43.9074	44.775
1768	R009/R155	43.3521	43.3676	41.7635	43.2285	41.7835	42.1676	41.7834	42.9315	43.0688	41.5449	42.9977	41.8051	41.9252	41.805
1769	R009/R156	44.6527	44.28	44.1646	43.9293	44.1522	44.1459	44.1524	45.7346	45.6652	46.2013	45.1943	45.6168	46.1333	45.617
1770	R009/R157	42.0524	41.4971	42.7511	41.2156	42.3214	42.7739	42.3215	37.1138	35.8171	36.7153	37.9054	38.7255	36.518	38.7252
1771	R009/R158	44.8225	45.3617	45.5649	45.6454	45.0501	45.6224	45.0501	46.1559	47.3079	46.7102	46.8086	46.5441	46.909	46.5443
1772	R009/R159	46.2491	44.4265	44.7123	45.0467	45.0683	44.2178	45.0684	44.3549	43.0732	44.149	43.3937	44.155	43.6446	44.1551
1773	R009/R160	43.7783	42.1326	40.941	43.5007	42.8201	40.8037	42.8203	47.5856	45.6029	44.4643	47.1788	45.7726	44.3108	45.7727
1774	R009/R161	45.2648	46.7428	46.8154	45.8605	45.4405	46.7589	45.4405	39.8604	40.3149	41.1421	40.9071	41.8025	40.7868	41.802
1775	R009/R163	43.7354	42.8833	41.7929	42.9086	41.8102	41.8306	41.8101	47.3667	45.9501	45.506	46.6831	45.5465	45.5363	45.5464
1776	R009/R164	46.3477	43.7419	42.2716	45.3452	43.4972	41.8479	43.4972	44.2443	42.3726	41.3927	43.8635	42.5177	41.1201	42.5175
1777	R009/R166	46.2479	46.2492	48.4717	46.5224	47.0122	47.9535	47.0123	46.4944	46.5265	48.6968	46.2833	47.1972	48.295	47.1973
1778	R009/R167	45.3089	43.6372	41.5955	43.7694	42.7371	42.3636	42.7373	38.8647	37.288	36.0114	39.531	39.1667	36.2707	39.166
1779	R009/R168	44.6842	43.0142	42.4773	43.1624	42.1841	42.6516	42.184	48.4695	46.3799	45.4033	47.7743	45.071	45.7342	45.0709
1780	R009/R169	43.4459	44.1981	45.3047	43.8833	44.3247	45.3739	44.3246	45.4078	45.2233	46.9145	45.2715	46.0318	46.9472	46.0319
1781	R009/R170	42.5862	43.0055	41.62	42.6521	42.2065	42.0226	42.2068	45.3934	45.2086	43.9549	45.145	44.3711	44.2683	44.3713
1782	R009/R171	44.5693	42.1472	42.5345	42.2888	41.6024	42.2561	41.602	39.1302	36.1554	36.1342	38.9432	37.5735	35.5073	37.5728
1783	R009/R172	47.3413	47.4115	47.1765	47.6131	47.373	47.52	47.3732	48.2898	48.6301	48.1561	48.9992	48.4749	48.6621	48.4748
1784	R009/R173	44.1435	44.3598	45.0603	43.7254	45.0333	45.5017	45.0334	43.5906	44.5713	45.3256	43.5704	45.0678	45.6912	45.0679
1785	R009/R174	42.304	43.0592	41.95	42.1412	41.6401	41.986	41.64	43.0751	44.4377	42.5305	43.2707	42.0444	42.5321	42.0446
1786	R009/R175	41.3455	39.2391	38.4027	39.6405	39.092	38.303	39.0919	36.5976	33.6141	33.4476	36.1923	35.8437	32.9889	35.8434
1787	R009/R176	41.9685	41.496	40.6393	41.3991	40.4537	40.6257	40.4535	44.5564	44.1961	43.1334	43.9532	43.154	43.2171	43.154
1788	R009/R177	43.4108	42.1066	41.5167	41.7818	41.5436	41.337	41.5434	39.6392	39.5116	39.3154	39.31	39.1253	39.1732	39.1253
1789	R009/R178	45.341	48.9813	48.0588	47.9814	47.6084	48.6067	47.6087	47.2929	49.9866	48.8937	48.3384	48.4803	49.3315	48.4803
1790	R009/R179	41.0871	43.5566	40.7507	42.2843	40.0064	41.0245	40.0059	35.4889	36.237	34.3417	36.1966	35.6324	34.1934	35.6318
1791	R009/R180	44.1977	43.1845	42.8941	42.9476	42.6446	42.7345	42.6445	46.7656	45.7723	44.9509	46.0059	44.5972	44.9824	44.5972
1792	R009/R181	45.4484	45.6646	42.9086	45.0309	43.646	43.2969	43.646	43.241	43.5363	41.8067	42.9456	42.364	42.032	42.3639
1793	R009/R182	44.3816	43.6417	42.8471	43.1439	43.1214	43.2625	43.1216	45.0556	44.5067	44.618	44.5678	44.694	44.8363	44.6941
1794	R009/R183	46.7834	46.3596	48.4058	45.7464	47.057	47.9992	47.057	39.9589	38.708	41.1574	39.998	42.1782	40.447	42.1776
1795	R009/R184	43.3545	43.9326	43.2578	43.7599	42.9762	43.013	42.9763	45.0339	45.0542	44.3335	44.4283	44.0975	44.1619	44.0976
1796	R009/R185	45.1396	46.0943	47.7695	45.4898	46.677	47.3951	46.6771	44.9771	45.7023	47.9912	44.9151	46.8337	47.6343	46.8338
1797	R009/R186	46.0278	46.0406	47.0207	45.5381	46.3728	46.5581	46.3729	48.0322	48.1265	48.5844	47.7705	47.5819	48.2357	47.582
1798	R009/R187	45.1903	42.7169	44.2619	43.269	44.3584	43.7284	44.3585	38.1559	35.2332	36.5309	37.9477	38.6203	35.9435	38.6198
1799	R009/R188	40.814	42.1246	42.133	41.4692	41.7823	42.0445	41.7823	43.5122	43.9463	44.0018	43.1631	43.5279	43.9945	43.5282
1800	R009/R189	43.7565	42.1908	41.2329	42.5576	42.0078	41.4612	42.0077	42.3577	41.2763	40.5869	42.2489	41.5568	40.7808	41.5567
1801	R009/R190	41.0879	40.1558	40.1952	40.1167	39.9674	40.1269	39.9672	43.1893	42.1589	42.3162	42.6462	41.7842	42.2381	41.7844
1802	R009/R191	44.1389	45.5797	44.6807	44.8474	44.5791	44.8716	44.5789	38.9534	38.807	37.9895	39.6118	40.2208	37.7	40.2204
1803	R009/R193	42.585	43.5981	42.8376	42.8115	42.9039	43.2255	42.9041	46.1252	46.1444	46.4274	46.2759	46.1394	46.6698	46.1394
1804	R009/R194	40.6934	41.3483	44.7391	41.4864	43.8755	43.9801	43.8756	42.5547	42.6728	46.1141	42.4588	44.9613	45.5375	44.9618
1805	R009/R195	45.4544	44.2721	43.5735	45.1476	44.2418	43.1725	44.2418	47.3059	46.0287	44.4906	46.8514	44.987	44.2961	44.9868
1806	R009/R196	45.1312	45.1163	46.0356	45.373	46.1302	45.6692	46.1302	38.5243	37.4692	39.086	39.0227	41.1664	38.492	41.1658
1807	R009/R197	44.4953	46.8082	45.9498	45.4794	45.6941	46.3206	45.6941	46.6531	48.2796	47.6295	47.2066	47.5278	48.1546	47.5277
1808	R009/R198	44.723	44.7135	43.6313	45.0427	44.437	43.7103	44.4371	45.0921	45.0767	44.0398	45.5281	44.75	44.1686	44.7498
1809	R009/R199	42.0549	41.9641	38.7293	41.0201	38.5713	39.2558	38.5708	42.3745	43.1235	40.4234	42.3022	39.9795	40.7188	39.9793
1810	R009/R200	43.7928	44.7118	44.5198	44.1595	43.9187	44.3241	43.9187	38.4391	38.164	38.8621	39.212	40.2625	38.3577	40.262
1811	R009/R202	41.6513	41.4502	41.5932	42.4034	41.6244	41.1058	41.6241	42.1903	41.583	41.4897	42.1284	41.5652	41.128	41.5652
1812	R009/R203	40.7853	39.2008	38.7981	40.129	39.7935	38.5169	39.7933	39.0258	37.3128	37.7199	38.3648	38.4478	37.4044	38.4479
1813	R009/R204	40.866	37.5979	37.8118	37.9043	37.8732	37.6171	37.873	40.1934	39.2594	38.835	39.6586	38.8225	38.7412	38.8228
1814	R009/R205	43.1821	44.6188	43.3339	43.9875	42.7361	43.6397	42.736	37.6486	37.5923	36.5918	38.8922	38.7546	36.6114	38.754
1815	R009/R206	44.0831	45.5179	43.7331	44.1045	43.2949	44.6279	43.2949	46.6047	47.3459	45.2788	46.8765	44.8552	46.0347	44.8551
1816	R009/R208	42.8678	42.7361	40.7107	42.8602	41.3029	41.1759	41.3029	43.0656	42.846	41.7322	42.9601	41.7437	41.9606	41.7437
1817	R009/R209	45.4137	45.6313	46.9093	45.5409	45.7228	46.2419	45.7228	49.2774	47.8771	48.365	48.4311	47.4871	48.0176	47.487
1818	R009/R210	46.5374	45.889	47.5421	46.7678	47.9841	47.3072	47.9843	40.1529	37.9813	39.5809	40.6864	42.3553	39.0894	42.3547
1819	R009/R211	47.8429	45.3673	44.8174	46.0907	45.4427	44.8067	45.4428	47.7549	46.1465	45.8955	47.4665	46.5771	45.867	46.5768
1820	R009/R213	43.0619	42.715	42.7403	42.4844	42.5824	42.5292	42.5822	38.6114	39.4948	39.6831	38.3041	39.5703	39.4306	39.5703
1821	R009/R214	46.1947	46.9811	46.4016	47.27	47.0657	46.4914	47.0658	46.8447	47.1939	46.628	46.7643	47.1418	46.7316	47.1418
1822	R009/R216	43.919	43.3083	43.8308	43.2628	44.1862	43.6594	44.1862	38.0093	36.4555	37.1214	38.2066	39.3975	36.766	39.397
1823	R009/R218	44.4253	43.0713	43.0851	43.4902	43.3506	43.1497	43.3508	47.8103	45.7915	45.6416	47.0128	45.8815	45.8413	45.8816
1824	R009/R219	42.1674	43.3765	41.7884	43.0591	42.5028	41.8489	42.5028	37.1312	39.573	38.6266	37.661	39.1575	38.7066	39.1575
1825	R009/R220	44.5198	45.3578	46.2827	44.3869	45.2877	45.9985	45.2877	47.0781	47.2535	47.8613	46.6111	46.7408	47.6793	46.7408
1826	R009/R221	42.45	41.6836	41.1752	41.6232	41.7983	41.3736	41.7983	37.4952	35.9243	35.7095	37.9288	38.3474	35.5449	38.3469
1827	R009/R222	46.9847	45.7288	46.5751	46.0901	46.9422	46.7631	46.9423	46.8321	46.2018	47.1338	46.6599	47.3625	47.24	47.3623
1828	R009/R223	43.367	41.8322	43.6022	41.8145	43.3781	43.4815	43.3782	42.3463	41.9257	44.1579	41.9467	43.481	44.1309	43.4811
1829	R009/R224	43.5979	42.6937	41.1663	42.3824	40.8996	40.9908	40.8994	44.5872	43.8529	41.8267	43.656	41.8304	41.729	41.8304
1830	R009/R225	45.592	43.9464	43.6413	43.722	42.9479	43.6111	42.9477	38.5578	36.4306	35.5977	38.6255	37.5048	35.4186	37.504
1831	R009/R226	43.0435	39.7971	39.4571	40.5899	39.8561	39.4984	39.8559	44.3682	41.4479	40.9797	43.5238	41.8031	41.0373	41.8029
1832	R009/R227	42.817	41.3326	40.4773	41.7843	41.0899	40.4834	41.0897	43.6435	41.8766	41.3488	42.8051	41.7968	41.3401	41.7966
1833	R009/R228	44.1958	43.8245	43.2783	43.3376	43.6526	43.8676	43.6529	45.4939	45.1709	43.2199	45.1301	43.8084	43.9117	43.8084
1834	R009/R229	46.9574	48.112	48.3616	48.0814	48.3614	48.4177	48.3615	40.3302	39.8193	40.4685	41.397	42.8581	40.1459	42.8575
1835	R009/R230	44.44	44.2959	43.5396	44.1197	43.7975	43.6969	43.7973	46.8259	45.9464	45.1332	46.5347	45.2346	45.389	45.2343
1836	R009/R231	46.1357	43.3712	42.2036	43.68	42.581	42.2521	42.5811	42.3323	42.38	41.0236	41.9461	40.7038	41.2176	40.7037
1837	R009/R232	45.2738	43.4489	44.7105	43.5891	44.7781	44.5511	44.7781	46.6653	44.7322	44.8814	45.6754	45.2069	44.8363	45.2068
1838	R009/R233	45.9076	46.28	49.1769	46.8168	49.8385	48.9019	49.839	40.5982	39.0254	41.8656	41.0356	44.911	41.3837	44.9104
1839	R009/R234	41.1038	41.0902	40.0665	40.8258	40.3406	40.226	40.3404	43.9931	43.0962	41.4789	43.3505	41.899	41.6803	41.899
1840	R009/R235	44.6454	42.9074	41.6632	44.1432	43.6257	41.8779	43.6257	46.7894	44.3325	43.2186	46.2079	45.176	43.3831	45.1757
1841	R009/R236	43.8765	43.792	41.5272	42.8989	41.0334	42.0219	41.033	44.3699	45.1815	42.7263	44.2942	42.3359	43.1237	42.3358
1842	R009/R237	43.7714	42.1836	41.2102	43.3174	42.5708	41.1228	42.5706	39.823	36.4969	35.8675	39.7779	39.5758	35.4307	39.575
1843	R009/R238	43.8111	43.6594	42.2083	43.1313	42.3713	42.7274	42.3711	45.125	44.8523	41.9958	44.7984	42.4057	42.4795	42.4054
1844	R009/R239	42.59	42.5781	43.965	43.4573	44.0381	43.9392	44.0383	43.4904	42.5836	45.1419	43.5013	44.7047	44.9509	44.7048
1845	R009/R241	46.2691	44.0628	45.6761	45.362	45.8603	45.167	45.8602	47.5294	44.9853	46.6156	46.7949	46.8858	46.2654	46.8855
1846	R010/R012	42.2902	43.1947	45.2393	42.6643	43.3296	45.0335	43.3295	42.1142	41.7636	43.9404	41.9046	42.8993	43.5891	42.8995
1847	R010/R013	44.8305	45.9606	43.9589	46.1994	44.5837	44.3193	44.5837	43.8992	44.0755	42.0258	44.4078	43.1591	42.0809	43.159
1848	R010/R014	42.2963	41.8674	42.1701	41.9162	42.0219	42.0223	42.0219	43.0198	43.2406	42.2794	42.7553	41.9948	42.5436	41.995
1849	R010/R015	44.0744	44.226	46.3496	43.8292	45.6027	46.1916	45.6028	41.5275	39.7614	41.5911	41.1766	42.628	41.0012	42.6278
1850	R010/R016	44.8321	44.4949	45.0166	44.8006	45.3016	45.0469	45.3016	44.4301	43.4785	44.098	44.1319	44.6835	44.0436	44.6834
1851	R010/R017	44.3416	43.6271	45.1416	43.5357	44.7613	44.9464	44.7612	44.6744	43.2682	44.8028	44.1047	44.7438	44.6359	44.7437
1852	R010/R018	45.469	45.1385	46.5106	45.0511	45.9976	46.4811	45.9977	45.1184	45.7453	46.9818	45.0112	45.7799	46.9782	45.78
1853	R010/R019	42.8104	43.1748	41.1334	43.0784	41.192	41.5793	41.1918	40.6754	39.6701	37.7275	40.5198	39.3937	37.7206	39.3934
1854	R010/R020	44.1021	45.0131	46.3404	45.3671	46.0417	46.3525	46.0418	43.6779	43.9207	45.3136	44.2957	45.4836	45.3739	45.4836
1855	R010/R021	46.5905	47.6953	50.3775	47.8811	49.1336	49.9353	49.1335	46.6699	46.7164	50.4669	46.7484	49.2774	49.976	49.2773
1856	R010/R022	44.5927	41.8992	41.8162	42.2337	41.9099	42.1268	41.9096	42.717	42.4797	42.4915	42.4401	41.7477	42.6237	41.7477
1857	R010/R023	41.2428	40.5336	37.8908	40.2131	38.667	38.0822	38.6671	39.1485	37.6624	35.1464	38.6983	37.7211	34.9705	37.7209
1858	R010/R025	47.564	47.5123	49.7907	46.9674	49.4383	50.0936	49.4386	46.8009	46.9135	48.3885	46.8384	48.628	48.5829	48.6278
1859	R010/R027	44.0399	44.3729	44.5243	43.9515	44.4674	44.4404	44.4676	44.214	43.8432	44.5204	44.1346	44.7454	44.289	44.7453
1860	R010/R028	42.2906	41.2051	38.8163	41.3365	39.5428	38.9658	39.5427	42.3632	42.0362	40.1529	41.9005	40.1065	40.4146	40.1065
1861	R010/R029	45.3083	45.1807	46.0135	44.8623	44.7235	45.9326	44.7231	43.3907	41.9853	43.7514	43.3044	43.9725	43.2272	43.9717
1862	R010/R030	42.9422	44.9364	46.2391	43.9843	45.2312	46.2257	45.2314	42.7817	43.9633	45.4966	42.9639	44.8858	45.3601	44.886
1863	R010/R031	41.2758	40.3396	37.9662	40.6299	39.2853	38.1254	39.2852	40.9642	39.8621	37.6705	40.4812	39.1321	37.6964	39.132
1864	R010/R032	37.8773	39.7279	38.9595	39.1592	38.1537	38.842	38.1536	39.637	41.1036	40.3998	39.4178	39.0842	40.443	39.0847
1865	R010/R033	44.0698	45.8414	45.8625	45.7136	45.8218	45.7096	45.8222	43.2891	42.5553	42.9034	43.6887	44.2975	42.3912	44.2973
1866	R010/R034	44.3514	45.5139	44.3191	45.5508	44.8033	44.5335	44.8035	44.649	44.5765	43.7035	44.7305	44.52	43.7658	44.52
1867	R010/R036	44.5435	45.5817	44.7539	44.8845	43.9081	44.6846	43.908	43.7065	44.4883	44.1157	43.6747	43.5232	43.972	43.5231
1868	R010/R039	41.703	41.431	39.3722	41.4101	39.424	39.4714	39.4238	41.7812	41.8405	40.1223	41.4566	39.8317	40.3206	39.8318
1869	R010/R040	45.304	45.0059	43.9877	45.6099	44.8715	44.0244	44.8716	45.0275	42.5132	42.0938	44.9082	44.4491	41.8648	44.4486
1870	R010/R041	44.446	44.7852	44.8328	45.443	44.8496	45.0442	44.8496	44.9496	44.2945	43.915	45.3429	44.5978	44.0742	44.5975
1871	R010/R042	46.2908	46.3501	47.8509	46.9395	47.543	47.6939	47.5432	46.3727	45.5964	47.8808	46.5277	47.763	47.6407	47.763
1872	R010/R043	41.8846	43.8452	43.152	43.3782	43.191	43.5181	43.1911	42.6235	44.0909	43.2604	42.7298	42.9523	43.6487	42.9524
1873	R010/R044	42.1032	44.9337	43.8108	44.8164	43.2222	43.7945	43.2221	38.4356	39.1325	39.1852	39.4514	40.5174	38.7777	40.5171
1874	R010/R045	44.9041	44.7382	46.2353	44.3556	45.205	45.7839	45.205	43.4855	43.7116	44.9589	43.405	44.1979	44.5647	44.1978
1875	R010/R046	44.7547	46.0596	47.0986	46.3044	46.6094	47.0794	46.6097	45.415	45.5739	46.1657	46.0675	46.071	46.1506	46.0711
1876	R010/R048	44.3373	44.0036	44.0336	44.3886	44.5082	43.9847	44.5082	45.0436	45.3112	44.7716	44.83	44.7889	44.8645	44.789
1877	R010/R049	41.8829	41.9594	42.39	42.6296	42.2506	42.3217	42.2505	38.5791	38.0695	38.4435	38.8322	39.6866	37.9476	39.6864
1878	R010/R050	41.0099	43.7679	43.1877	42.9751	42.4386	43.0641	42.4385	40.3329	41.7464	41.0759	40.854	40.7588	40.8422	40.7588
1879	R010/R051	42.289	42.6148	41.3206	42.7193	41.6356	41.4132	41.6355	42.1278	41.6921	40.652	42.0056	41.1638	40.5495	41.1638
1880	R010/R053	40.9598	42.2011	39.1778	41.4365	38.9227	39.8938	38.9225	40.3181	42.7703	40.176	41.0124	39.2133	40.8506	39.2133
1881	R010/R054	44.1449	44.325	46.1716	44.1321	45.3297	45.9544	45.3299	41.0996	40.5701	42.2832	41.771	43.3534	41.7819	43.3531
1882	R010/R055	43.7691	43.103	43.6421	44.1552	44.5407	43.3813	44.5409	42.6719	41.5088	42.4355	42.5762	43.8239	42.2154	43.8239
1883	R010/R056	44.2015	43.4633	42.3166	43.9647	43.1111	42.2224	43.111	44.7994	43.429	42.9214	44.535	43.7226	42.7594	43.7224
1884	R010/R057	41.1723	42.9638	41.9158	42.3992	41.8683	42.3816	41.8683	44.0457	45.6692	44.3967	44.4556	43.7182	44.8944	43.7184
1885	R010/R059	45.4818	44.8243	45.9387	45.5751	46.554	45.5056	46.5543	43.8537	41.3713	42.5069	43.7567	45.1778	41.9473	45.1774
1886	R010/R060	40.3138	37.8854	37.1007	38.0566	37.6711	37.0342	37.671	37.9456	36.6366	35.8263	37.168	36.8335	35.6531	36.8336
1887	R010/R061	42.3639	43.8689	43.9142	43.248	43.6292	43.8291	43.6293	42.3955	42.966	42.5658	42.2775	42.7832	42.5279	42.7833
1888	R010/R062	43.0442	44.2154	42.8715	43.8236	43.6147	43.2305	43.6148	44.6596	45.9911	44.5029	44.5208	44.71	45.0011	44.7103
1889	R010/R063	41.9722	41.3901	39.7889	41.4756	40.7342	39.6523	40.7343	37.2159	36.4541	35.4151	37.1152	37.7948	34.8876	37.7944
1890	R010/R064	42.7211	42.73	43.2529	42.5073	42.4851	42.8655	42.4849	42.9578	42.0339	43.0009	42.2066	42.5564	42.648	42.5564
1891	R010/R065	43.9528	41.6593	41.8851	42.3047	41.289	41.5506	41.2886	42.7538	40.6016	40.6522	41.8531	40.4593	40.3285	40.459
1892	R010/R066	40.6932	40.3471	39.8872	40.7951	40.2844	39.5404	40.2845	42.4533	42.1652	41.8323	42.1772	41.4036	41.7037	41.4037
1893	R010/R067	43.3969	43.7696	45.0592	43.6423	44.075	45.0249	44.075	39.411	38.7507	40.3516	39.5757	41.2312	39.9855	41.2311
1894	R010/R068	41.5746	41.0068	39.6941	41.4801	40.5052	39.3188	40.505	42.6707	41.2184	40.3276	42.2335	41.2977	40.0372	41.2976
1895	R010/R069	42.7965	42.5331	43.2396	42.8417	42.7311	42.9907	42.7311	43.0383	41.889	42.5123	42.8122	42.5924	42.3503	42.5923
1896	R010/R070	43.658	44.312	43.3106	44.3601	43.5311	43.244	43.531	45.8882	46.3797	45.1491	45.6346	44.8709	45.2199	44.8709
1897	R010/R071	42.6789	43.8229	41.9516	43.7002	42.233	42.3552	42.2329	42.5521	40.8882	39.5521	42.7844	41.2517	39.5539	41.2514
1898	R010/R072	44.0956	43.6724	45.2946	44.0639	45.2751	45.1932	45.2753	43.3689	42.4583	44.0173	43.4356	44.5415	43.804	44.5415
1899	R010/R073	42.2975	42.4186	40.7286	42.0795	40.6922	41.2669	40.6921	40.1296	40.5577	39.5352	40.7444	40.0277	40.0429	40.0276
1900	R010/R074	40.766	42.6637	42.6359	41.7444	42.2433	43.0751	42.2436	41.5564	43.4361	42.9866	42.0772	42.2711	43.5072	42.2716
1901	R010/R075	41.3059	43.0334	41.6455	42.9884	42.2952	41.9264	42.2955	39.4477	39.0033	38.5271	40.4288	41.0895	38.4175	41.0895
1902	R010/R076	45.4598	45.7283	43.1276	45.672	44.2962	43.3428	44.2963	46.6748	45.5422	43.0074	46.2144	44.4525	42.9625	44.4522
1903	R010/R077	43.0379	43.4391	44.9661	43.2946	44.0961	44.7761	44.0963	42.5178	42.0206	44.0614	42.4821	43.9729	43.741	43.973
1904	R010/R078	43.6224	44.6848	46.0882	44.8604	44.9988	45.9143	44.9988	43.9359	44.5698	46.09	43.8481	44.5981	45.8438	44.5984
1905	R010/R079	42.1759	44.1262	44.0027	43.955	43.6746	43.9158	43.6748	42.1686	41.1582	40.9395	42.1677	42.3559	40.6241	42.3557
1906	R010/R080	45.3008	46.2276	47.0212	46.6637	47.0716	46.8206	47.0719	46.6913	46.315	46.8656	46.9233	47.4068	46.6922	47.4069
1907	R010/R081	42.774	40.7473	41.1588	41.3582	41.5193	40.6653	41.5191	44.0546	40.9614	40.9042	42.9521	41.519	40.4445	41.5188
1908	R010/R082	42.9401	43.2728	44.4833	43.1063	44.1433	44.2891	44.1435	44.3506	44.7992	45.4226	43.9118	44.7926	45.4041	44.793
1909	R010/R083	45.001	44.2257	44.4699	45.2971	45.4148	43.9915	45.415	44.5212	41.602	42.2962	43.8549	44.2883	41.5138	44.2879
1910	R010/R084	45.7694	46.195	47.3289	46.694	47.5123	46.9889	47.5126	45.2402	44.7326	45.1145	45.6417	46.0373	44.8688	46.0372
1911	R010/R086	43.345	44.7225	45.9976	44.6597	44.3379	45.5128	44.338	44.0803	44.0396	45.6796	43.9907	44.5062	45.2177	44.5063
1912	R010/R087	43.4706	44.7086	45.8938	44.1277	45.1005	45.63	45.1005	44.5632	45.1797	46.3961	43.9792	45.0157	46.2226	45.0158
1913	R010/R089	45.1601	42.4694	41.6344	42.7613	41.8517	41.6641	41.8518	39.4414	37.7659	36.995	39.6311	39.1783	36.8439	39.178
1914	R010/R090	41.6485	42.4034	40.4623	42.6648	41.1318	40.6229	41.1318	41.5681	41.3548	39.7908	41.1918	40.712	39.7391	40.7121
1915	R010/R092	43.3447	43.4723	46.0507	44.051	45.5787	45.6397	45.579	45.1057	43.8205	45.9743	44.5862	46.0098	45.6468	46.01
1916	R010/R093	43.9454	46.1057	45.6841	45.2455	44.7018	45.7984	44.7017	45.1281	47.0519	46.553	44.9927	45.2022	46.633	45.2023
1917	R010/R094	46.072	50.3317	49.7608	49.753	48.6613	49.7801	48.6615	43.7504	44.9962	45.1811	45.2767	45.6798	44.8802	45.6794
1918	R010/R097	40.864	38.6458	36.905	39.4074	38.3714	37.0649	38.3713	38.7099	36.5104	35.5629	38.2849	37.6942	35.509	37.694
1919	R010/R098	41.8046	43.7485	44.2654	43.677	44.0404	44.3418	44.0405	41.6027	42.5085	43.2899	42.054	43.4869	43.1831	43.4868
1920	R010/R099	40.446	41.8133	41.8541	41.6326	41.7868	42.0212	41.7871	43.3122	44.1362	43.6182	43.437	43.0926	44.0254	43.093
1921	R010/R100	43.9541	43.816	43.9601	43.9259	44.1026	44.2807	44.1027	42.8629	40.7347	40.479	42.884	42.372	40.3992	42.3716
1922	R010/R101	43.1644	45.4694	43.3318	45.1175	43.2592	43.7185	43.2592	44.6578	45.1707	43.1279	44.6879	43.4409	43.1459	43.4407
1923	R010/R103	44.9288	45.6382	45.3114	44.9587	45.2354	45.4052	45.2356	44.0054	44.4112	44.0168	43.8347	44.2685	44.0351	44.2684
1924	R010/R105	45.2471	44.7859	42.9216	45.2248	43.5921	42.7157	43.5922	45.1396	45.373	43.2556	44.6922	43.3019	43.318	43.302
1925	R010/R106	42.9699	40.7286	40.9727	41.557	41.1545	40.4365	41.1546	39.9542	36.6004	37.6587	39.1166	39.4492	36.843	39.4489
1926	R010/R107	43.5552	44.1313	42.9866	44.7479	42.8223	42.7224	42.8223	44.4628	44.0931	43.5763	44.5238	43.7592	43.3061	43.7593
1927	R010/R108	43.1058	44.9062	44.8165	44.2167	43.7693	44.8113	43.7689	41.4729	42.593	43.4375	42.0304	42.8987	43.1749	42.8986
1928	R010/R109	44.578	44.6434	44.5481	44.4257	44.5617	44.7741	44.5618	43.983	44.4181	44.5669	43.9066	44.0852	44.919	44.0853
1929	R010/R111	40.4093	40.9334	38.906	39.8792	37.9752	39.0508	37.9751	36.3984	36.3275	34.3898	36.7809	35.8639	34.1624	35.8637
1930	R010/R112	40.3358	40.1403	40.5183	40.3649	40.6675	40.3208	40.6676	40.0173	39.1525	39.3995	39.9838	40.2993	39.4017	40.2993
1931	R010/R113	42.1764	42.8213	39.9624	42.498	40.7507	40.2464	40.7506	41.6147	42.2246	39.3268	41.8218	40.0278	39.4055	40.0276
1932	R010/R115	42.3363	42.855	42.8294	42.2441	42.6785	43.0769	42.6787	43.9483	45.23	44.7417	43.9167	43.9103	45.1576	43.9106
1933	R010/R116	45.4065	41.8519	41.8016	43.3831	43.1968	41.6646	43.1969	42.8797	38.67	38.624	42.2524	41.8015	38.4221	41.8011
1934	R010/R118	40.7312	38.8141	39.2493	38.3301	38.3674	38.8222	38.3674	38.0354	37.7293	36.8582	37.559	37.1331	36.6585	37.1332
1935	R010/R119	45.5427	43.9364	43.2441	43.9014	43.5304	43.684	43.5302	44.4056	43.4946	42.9062	44.4509	43.5606	43.2869	43.5603
1936	R010/R120	42.0114	43.919	44.7631	43.0867	44.4949	45.0361	44.4952	42.3372	43.8827	44.6383	42.7096	43.8314	44.9531	43.8318
1937	R010/R121	44.1868	44.1288	43.3568	44.0868	43.5486	43.6471	43.5485	42.4503	40.4151	39.1783	42.8642	41.3971	39.2143	41.3965
1938	R010/R122	43.8925	44.6145	43.7824	44.1535	43.9874	44.035	43.9876	43.0475	43.3432	42.9584	43.2432	43.3683	43.0543	43.3682
1939	R010/R123	43.851	44.0136	43.3603	43.6326	43.5896	43.6284	43.5896	42.9355	42.4414	42.0413	42.7871	42.658	42.1501	42.6581
1940	R010/R125	43.0372	44.5084	43.4464	44.1458	43.5301	43.769	43.53	43.2143	44.7323	43.6798	43.559	43.3693	44.1121	43.3694
1941	R010/R126	45.7974	45.0711	47.0076	45.2673	46.8231	46.5064	46.8233	42.6404	40.7836	43.0315	42.3757	44.7162	42.2835	44.7159
1942	R010/R127	42.4105	42.4835	42.244	42.2186	42.0863	42.2699	42.0861	40.8307	40.7744	40.8731	40.7543	41.253	40.8701	41.253
1943	R010/R128	43.9372	42.6279	43.9877	42.7218	43.8023	43.689	43.8021	45.0642	42.705	43.9267	44.3449	44.1976	43.8116	44.1974
1944	R010/R129	39.9434	38.489	38.2371	38.141	37.8833	38.4966	37.8832	40.4209	40.041	39.5444	39.876	38.614	39.9133	38.6142
1945	R010/R130	43.411	43.3427	43.3578	43.4391	43.2014	42.7499	43.2012	39.9898	38.7291	38.7698	39.9366	40.2378	38.045	40.2376
1946	R010/R131	41.7652	42.107	42.184	42.3254	42.8316	42.3333	42.8317	40.7766	40.7203	40.4271	40.8957	41.1276	40.4677	41.1276
1947	R010/R132	43.5801	42.7992	41.3705	43.4198	42.2096	41.3848	42.2094	44.0037	42.0715	40.6942	43.5747	41.9674	40.5689	41.9672
1948	R010/R133	45.3572	43.466	41.9562	44.4424	42.8002	42.0513	42.8001	46.6821	44.8445	43.28	46.054	43.5025	43.408	43.5022
1949	R010/R135	44.7981	44.7994	44.4224	44.3709	43.8689	44.4065	43.869	41.3213	40.0747	39.229	41.3605	40.6673	38.8603	40.667
1950	R010/R137	42.3066	40.0256	39.572	40.7191	40.3378	39.5968	40.3375	43.3493	40.8791	40.5885	42.9006	41.7395	40.7685	41.7393
1951	R010/R138	46.7157	44.8993	45.1133	45.1382	45.3309	45.3125	45.3306	46.7246	44.7626	44.8482	46.5856	45.4779	45.2477	45.4774
1952	R010/R139	41.7844	40.4035	42.1766	40.863	42.6743	41.6499	42.6744	42.0251	41.5691	42.4308	41.2687	42.4173	42.163	42.4176
1953	R010/R140	42.3847	40.0332	42.4941	40.4436	42.5393	42.642	42.5392	41.0896	37.5466	40.2548	40.8835	42.2855	40.1852	42.2853
1954	R010/R141	42.5657	41.5317	40.2156	41.2926	39.771	40.441	39.7707	41.3057	40.6332	40.019	41.0014	40.0362	39.9762	40.0359
1955	R010/R142	44.2478	46.0252	45.4441	45.8923	45.3347	45.3651	45.3349	44.837	44.9868	44.7694	45.193	45.0361	44.7594	45.0361
1956	R010/R143	42.8259	43.8499	43.0817	43.8847	43.6395	43.1498	43.6396	45.2732	45.8378	44.6873	44.8559	44.9561	44.7691	44.9563
1957	R010/R144	39.6361	38.7546	39.7949	39.0751	39.7595	39.4963	39.7594	36.7526	35.1175	35.525	36.5732	37.3768	35.0183	37.3768
1958	R010/R145	43.041	41.4865	41.4549	42.1668	41.3833	41.089	41.3836	40.6205	39.7913	39.6963	40.3572	40.6616	39.4105	40.6617
1959	R010/R146	45.9738	47.3205	48.0153	46.5447	47.5207	47.8771	47.5212	44.2143	45.1159	45.9469	44.5793	45.876	45.7834	45.8761
1960	R010/R147	44.037	44.4977	45.8544	44.5775	45.7709	45.718	45.7711	43.5767	44.2293	44.6707	43.4306	44.7609	44.8084	44.7613
1961	R010/R148	43.7643	44.2717	45.4799	44.1499	44.7625	44.6853	44.7626	42.055	41.407	42.9765	42.3414	43.5109	42.1304	43.5108
1962	R010/R149	40.7262	40.3548	39.2457	40.4754	39.3071	39.537	39.307	39.2432	38.8918	38.0573	39.3577	38.7003	38.2235	38.7005
1963	R010/R150	45.294	45.4408	45.4629	44.5559	44.8217	45.9626	44.8216	43.6207	44.1487	43.8374	43.6753	43.739	44.3608	43.7388
1964	R010/R151	42.896	41.8041	41.7905	42.7719	42.3594	41.5199	42.3592	46.0602	44.5317	44.4191	45.2992	44.3619	44.2273	44.3619
1965	R010/R152	45.0115	43.5189	41.8525	44.4609	43.2368	41.8957	43.2368	41.4938	39.05	37.9095	41.3273	40.8174	37.6598	40.8169
1966	R010/R153	45.631	46.452	45.7806	46.0566	45.6306	46.1901	45.6307	44.9306	44.996	44.1606	45.459	44.9883	44.5287	44.988
1967	R010/R154	44.2457	40.8104	42.6062	41.2354	42.7081	42.436	42.708	42.2214	39.8578	41.3524	41.7626	42.1412	41.3142	42.1411
1968	R010/R155	42.0871	43.5829	42.6386	42.4925	42.1848	42.9384	42.1849	41.6928	43.6483	42.399	41.8503	41.6484	42.7473	41.6487
1969	R010/R156	44.9139	43.8863	44.3373	44.5457	44.8594	44.2191	44.8597	43.3194	40.9567	41.8846	43.2328	44.2683	41.5994	44.268
1970	R010/R157	41.4658	41.4764	42.7957	41.0958	41.9457	42.4451	41.9457	41.7594	41.2826	41.8141	41.9517	41.946	41.5911	41.946
1971	R010/R158	44.3698	45.3286	44.4285	45.7473	44.1033	44.5167	44.1031	43.3989	44.6531	43.5996	44.545	43.5797	43.7702	43.5796
1972	R010/R159	45.7026	44.669	45.4969	45.2334	45.5592	45.0254	45.5593	46.9726	46.1956	46.7491	46.1069	46.2121	46.4616	46.2122
1973	R010/R160	41.7222	42.1575	41.9403	42.2484	42.2198	41.7105	42.22	41.2912	39.9241	40.4159	41.5538	41.6862	39.8899	41.6861
1974	R010/R161	45.3109	46.7712	46.7126	47.0752	46.3757	46.5782	46.3759	45.2163	45.6635	45.6504	45.8804	45.8639	45.46	45.8637
1975	R010/R163	43.7521	42.3718	44.2311	43.603	44.4741	43.8623	44.4742	45.5243	42.716	44.9238	44.9221	45.7183	44.6469	45.7182
1976	R010/R164	45.0635	44.2742	41.9246	44.98	42.2219	41.8311	42.2216	43.3155	43.2333	41.0578	43.0831	41.0523	41.0507	41.0522
1977	R010/R166	45.3158	46.1491	47.1159	46.2522	46.3026	46.6738	46.3027	41.3439	40.5806	41.8095	41.5406	42.7548	40.9592	42.7546
1978	R010/R167	43.8628	43.8469	41.4129	42.9323	41.239	42.3595	41.239	40.6987	41.6539	39.4643	41.2336	40.1008	40.17	40.1006
1979	R010/R168	43.8434	42.7492	43.0284	42.5724	42.2779	43.0697	42.278	44.4961	42.9005	42.6026	44.1588	42.4703	42.7507	42.4703
1980	R010/R169	43.5166	43.9618	45.5276	43.9369	45.2792	45.3889	45.2794	46.0542	46.2269	47.1217	45.8312	46.6898	47.2467	46.6901
1981	R010/R170	42.8507	42.8887	41.6393	43.166	42.592	41.9941	42.5922	41.3419	39.5548	39.5554	41.4391	41.5636	39.3932	41.5633
1982	R010/R171	45.2874	42.1336	42.6585	42.8588	43.0388	42.294	43.0388	44.8911	42.0232	41.8932	43.98	42.6863	41.5722	42.6861
1983	R010/R172	46.7938	47.634	47.3722	47.1762	47.5127	47.9456	47.513	45.6148	46.573	45.8213	46.6329	46.5954	46.4178	46.5953
1984	R010/R173	42.8734	44.3975	44.8834	43.0278	43.5962	45.4974	43.596	44.7581	46.7525	47.8226	44.7365	45.5553	48.3027	45.5555
1985	R010/R174	42.6958	43.1811	41.4365	42.8944	41.8221	41.9335	41.8221	40.014	39.3558	37.8448	40.5231	39.9886	37.9529	39.9884
1986	R010/R175	41.4893	39.3619	37.5518	40.0663	38.6123	37.5896	38.612	40.4182	38.4157	36.9176	39.6571	38.2161	36.8795	38.216
1987	R010/R176	41.5924	41.3493	40.3631	41.0606	40.1159	40.3583	40.1158	41.7904	41.3442	40.5729	41.4695	40.7359	40.525	40.7359
1988	R010/R177	44.0219	42.2518	41.316	42.6322	42.3331	41.2842	42.3331	43.5797	42.8104	41.5741	43.0284	42.2154	41.689	42.2155
1989	R010/R178	45.3469	48.7704	48.5852	47.7801	47.769	48.9754	47.7693	44.4681	45.5058	45.1786	45.8905	46.7195	45.2552	46.7191
1990	R010/R179	41.3182	43.2613	40.9761	43.0449	41.0565	41.0972	41.0564	42.3508	42.437	40.9054	42.1958	41.3322	40.8515	41.3321
1991	R010/R180	44.3378	43.2391	44.5916	43.2016	44.0483	44.1213	44.0483	43.9886	42.79	43.7272	43.3981	43.6614	43.4572	43.6614
1992	R010/R181	45.9079	45.3166	45.3228	45.4731	45.6569	45.1727	45.6571	46.0285	45.5222	45.3415	45.2792	45.3465	45.3923	45.3467
1993	R010/R182	44.631	43.607	42.5637	43.2904	42.8203	42.9891	42.8203	41.9464	39.8693	39.9023	41.8116	42.1286	39.9227	42.1282
1994	R010/R183	47.3363	46.03	48.5327	45.7976	47.4917	48.1385	47.4917	45.6116	44.0807	46.6663	44.8482	46.5397	46.2718	46.5394
1995	R010/R184	43.2123	43.6638	42.2848	43.4639	42.108	42.1653	42.1078	42.7194	42.2137	41.2634	42.2124	41.6166	41.1578	41.6165
1996	R010/R185	45.0043	46.1784	46.0614	45.52	45.3917	45.8566	45.3916	47.4142	48.5095	48.0614	47.1122	47.0426	48.0822	47.0427
1997	R010/R186	45.9688	45.6746	47.2549	45.6038	46.8428	46.7645	46.843	43.8206	42.3021	43.589	43.8066	44.6302	42.8221	44.63
1998	R010/R187	45.1935	42.5908	43.1999	43.3122	43.4578	42.9474	43.4576	44.4765	41.8482	42.3004	43.462	42.6548	42.2217	42.6545
1999	R010/R188	40.3462	42.2084	41.9862	41.6338	41.3773	41.8022	41.3772	40.7602	41.4786	41.5945	40.7956	41.1559	41.473	41.1562
[truncated: 19,946 more rows]

## Sheet: TILLER
Num	Cross	G	T	M	GT	GM	TM	GTM	GP	TP	MP	GTP	GMP	TMP	GTMP
1	R001/R002	16.895	17.2556	16.6555	17.2203	16.9346	17.0809	17.1601	17.2603	17.7805	17.4317	17.6705	17.3959	17.7307	17.6606
2	R001/R003	16.2713	15.9171	16.555	16.2383	16.2622	16.3998	16.2594	16.4058	16.1659	16.2845	16.2777	16.4025	16.1883	16.3019
3	R001/R004	15.3275	15.2734	15.7607	15.3451	15.5065	15.5333	15.4261	14.7033	15.0783	15.028	14.9768	14.9159	15.0862	14.9969
4	R001/R005	15.9921	16.5158	16.2244	16.4416	16.1059	16.6406	16.458	15.5946	16.1756	15.8083	16.0827	15.7478	16.1603	16.0719
5	R001/R006	16.6688	16.1943	16.6722	16.5606	16.7639	16.4619	16.6461	16.4124	16.4266	16.5251	16.4392	16.5494	16.5177	16.4972
6	R001/R007	15.6836	16.1119	15.6739	16.0798	15.7881	16.1683	16.0956	15.4647	15.5092	15.5502	15.4522	15.5367	15.5733	15.5216
7	R001/R008	15.9675	15.9112	16.4934	16.019	16.1744	16.2088	16.1062	15.6794	15.7125	15.9715	15.6973	15.899	15.824	15.791
8	R001/R009	15.3315	15.0777	15.3	15.3241	15.2889	15.1808	15.2155	14.6533	14.7902	14.7716	14.8146	14.7727	14.7923	14.807
9	R001/R010	15.5846	15.5551	14.9466	15.6862	15.5673	15.2822	15.6257	15.7487	15.801	15.7846	15.7698	15.7859	15.8216	15.8018
10	R001/R012	15.4552	15.1605	14.9439	15.3592	15.3003	15.0269	15.2923	15.1725	15.1695	15.1225	15.203	15.1572	15.1532	15.181
11	R001/R013	15.4439	15.4724	15.3548	15.5627	15.3121	15.5726	15.5465	14.7288	15.2124	14.8328	15.1905	14.8386	15.18	15.1742
12	R001/R014	15.2951	15.5345	15.1717	15.5434	15.1912	15.3699	15.3877	15.0961	15.42	15.1656	15.3432	15.1093	15.3719	15.2984
13	R001/R015	14.8709	14.7858	14.8236	14.8851	14.9294	14.8518	14.9167	14.2162	14.428	14.3495	14.3394	14.2902	14.4226	14.3532
14	R001/R016	16.0282	16.4443	16.0762	16.3479	16.1043	16.3901	16.329	16.3499	16.4318	16.3081	16.5475	16.4402	16.4426	16.5546
15	R001/R017	15.7051	15.9595	15.9848	15.8415	15.9044	16.0156	15.9176	15.803	15.8908	15.8142	15.9892	15.9076	15.879	15.9899
16	R001/R018	15.3434	15.8287	16.0431	15.5631	15.7025	16.0465	15.7253	15.316	15.6328	15.3439	15.5842	15.386	15.5948	15.5736
17	R001/R019	15.4256	15.573	15.3901	15.5621	15.3279	15.5694	15.5073	15.2228	15.4951	15.299	15.4486	15.2556	15.4642	15.4132
18	R001/R020	15.6798	15.7878	15.4426	15.8602	15.6381	15.7523	15.8546	15.1661	15.3903	15.3245	15.3358	15.2557	15.4345	15.3547
19	R001/R021	15.1266	14.5688	14.9152	14.791	14.907	14.7324	14.7719	14.7178	14.7547	14.8121	14.7973	14.8139	14.7622	14.8063
20	R001/R022	15.3428	15.7392	15.6826	15.6586	15.6246	15.8216	15.7424	14.6205	14.9565	14.804	14.8655	14.7534	14.9765	14.8923
21	R001/R023	16.1758	16.0687	16.2447	16.4029	16.344	16.3225	16.4426	16.9458	16.9482	16.9496	17.0169	17.0112	16.9368	17.0107
22	R001/R025	16.2098	15.352	15.7215	16.1042	16.286	15.7101	16.165	16.014	15.7601	16.0194	15.7982	16.085	15.8327	15.8516
23	R001/R027	14.5713	15.0099	14.9779	14.7136	14.8029	15.1154	14.8865	13.9605	14.2569	14.0684	14.2817	14.1165	14.2492	14.3238
24	R001/R028	15.8896	15.7256	15.621	15.9242	15.9618	15.8204	15.9797	15.6188	15.8754	15.8062	15.7985	15.7314	15.8873	15.8109
25	R001/R029	15.9604	15.5922	15.487	15.969	15.8871	15.5358	15.9142	16.1602	16.2218	16.0876	16.1838	16.1034	16.2145	16.1628
26	R001/R030	15.6454	15.5782	15.919	15.81	15.8554	15.7838	15.8696	15.0256	15.0417	15.1884	15.0469	15.1395	15.0944	15.0923
27	R001/R031	16.2686	16.2088	16.1069	16.3547	16.3643	16.2649	16.3644	15.8454	16.0849	16.0471	16.0238	15.9744	16.1039	16.0397
28	R001/R032	15.8585	15.778	15.7854	15.9456	15.9321	15.9175	16.0252	15.7303	15.9532	15.8537	15.9324	15.8	15.9123	15.9196
29	R001/R033	15.2341	15.0959	14.9627	15.21	15.2398	15.0373	15.2272	15.6205	15.4488	15.4126	15.4804	15.5291	15.4104	15.4637
30	R001/R034	15.3827	15.4786	15.6093	15.4615	15.5088	15.563	15.541	14.8902	14.71	14.7502	14.7324	14.8217	14.6795	14.7256
31	R001/R036	15.6882	15.7005	15.4323	15.7978	15.6389	15.5217	15.7067	16.2812	16.409	16.2058	16.498	16.2859	16.3278	16.4314
32	R001/R039	16.0687	16.1754	16.1531	16.1732	16.29	16.2231	16.3104	15.9601	16.2561	16.1128	16.254	16.089	16.2704	16.2774
33	R001/R040	15.8229	15.8929	15.8427	15.8857	15.9342	15.9179	15.9671	16.3168	16.2804	16.2085	16.2216	16.2676	16.26	16.2269
34	R001/R041	15.5061	15.4236	15.6268	15.4768	15.6086	15.5442	15.5745	15.6878	15.7286	15.7223	15.7918	15.7467	15.7111	15.7837
35	R001/R042	15.4812	15.9373	16.1226	15.6729	15.7005	16.0695	15.7724	15.028	15.2763	14.986	15.3318	15.086	15.2371	15.3058
36	R001/R043	15.3316	15.1016	15.1384	15.1944	15.3399	15.0743	15.2259	15.2808	15.3295	15.3607	15.3103	15.3404	15.336	15.3228
37	R001/R044	16.079	16.0672	15.3087	16.1986	15.8217	15.8031	16.0409	16.0801	16.4	16.05	16.365	16.0991	16.3485	16.325
38	R001/R045	14.6698	14.9074	15.3836	14.8046	14.9217	15.1968	14.89	14.7325	14.6737	14.6439	14.6601	14.6718	14.591	14.609
39	R001/R046	14.8989	15.4093	15.0743	15.0622	15.0643	15.1979	15.1055	14.6211	14.9547	14.6319	15.0566	14.7187	14.871	15.0036
40	R001/R048	16.2427	15.6943	15.6005	16.1034	16.0639	15.7131	16.0289	16.1505	16.2531	16.1311	16.1507	16.1012	16.2266	16.1299
41	R001/R049	15.3885	15.7342	15.2525	15.5175	15.4747	15.6956	15.5774	16.4975	16.4721	16.3768	16.5461	16.4266	16.402	16.5005
42	R001/R050	13.9655	14.6131	14.8244	14.0782	14.1646	14.7047	14.1619	14.1644	14.0743	14.2435	14.1884	14.2746	14.106	14.194
43	R001/R051	14.6911	14.5283	15.2173	14.5649	14.8228	14.8791	14.6952	14.7376	14.7931	14.8528	14.7539	14.7933	14.7845	14.7597
44	R001/R053	15.3555	16.2619	16.1352	15.7742	15.8544	16.1608	15.9306	15.5346	15.7331	15.8038	15.6784	15.7132	15.7807	15.7165
45	R001/R054	15.5796	15.8368	15.754	15.7573	15.8078	15.9409	15.884	15.672	15.6546	15.8256	15.7021	15.8216	15.7288	15.7425
46	R001/R055	16.5505	16.6613	16.5878	16.6904	16.6657	16.5989	16.7041	16.752	16.7439	16.6582	16.7188	16.6737	16.7194	16.7074
47	R001/R056	17.122	17.1633	17.2307	17.2425	17.3092	17.3747	17.3525	16.1632	16.3711	16.4485	16.3202	16.449	16.4936	16.4428
48	R001/R057	15.6592	15.3478	15.9442	15.4401	15.8432	15.7045	15.6577	15.5705	15.5561	15.7502	15.5172	15.6986	15.614	15.5707
49	R001/R059	16.2371	16.0743	15.8362	16.2167	16.3131	16.1124	16.3109	16.4323	16.5664	16.3525	16.5753	16.4153	16.5236	16.5431
50	R001/R060	15.0592	16.171	16.1226	15.7049	15.7837	16.3924	16.0251	15.9273	15.8078	15.8846	15.8964	15.9764	15.8518	15.9556
51	R001/R061	14.9999	14.6522	14.6068	14.8593	14.7474	14.6059	14.7468	14.7396	14.7813	14.9048	14.6613	14.772	14.8013	14.6756
52	R001/R062	14.9961	15.1031	14.6976	15.0879	14.9602	14.9141	15.0383	14.6128	14.7416	14.7759	14.6008	14.6702	14.7286	14.6176
53	R001/R063	14.9215	15.0314	15.5404	14.9238	15.2311	15.2942	15.0784	15.5727	15.3657	15.3634	15.404	15.4914	15.3169	15.3919
54	R001/R064	15.4609	15.9808	15.8285	15.8014	15.6224	16.0701	15.8696	15.1888	15.2259	15.1497	15.2299	15.2035	15.2381	15.257
55	R001/R065	14.5278	15.3613	15.2114	14.9884	14.8313	15.5662	15.1226	14.041	14.3559	14.3757	14.3089	14.2689	14.4718	14.3946
56	R001/R066	15.8544	16.3906	16.4069	16.184	16.0645	16.5722	16.3123	16.2317	16.6256	16.3397	16.6355	16.3513	16.6097	16.6364
57	R001/R067	15.1073	16.015	15.6015	15.7563	15.3374	16.0184	15.7616	15.9912	16.3558	15.9828	16.3773	16.0448	16.3124	16.3515
58	R001/R068	15.4793	16.0721	15.7769	15.8257	15.5973	15.9698	15.8044	15.7179	15.9783	15.6974	16.0168	15.738	15.8928	15.9615
59	R001/R069	14.7967	15.3406	14.9685	15.2228	14.9335	15.2476	15.1899	15.1551	15.5739	15.2057	15.6972	15.2575	15.4751	15.6215
60	R001/R070	15.2215	15.6319	15.4617	15.468	15.2833	15.6213	15.4752	15.4211	15.8981	15.5532	15.8544	15.4893	15.8491	15.8197
61	R001/R071	15.3626	15.7561	15.7853	15.7511	15.4822	15.8391	15.7505	15.6083	15.8189	15.6718	15.8323	15.6446	15.7847	15.814
62	R001/R072	16.1182	16.84	16.4731	16.5672	16.3332	16.7875	16.6227	16.2525	16.6004	16.5418	16.5544	16.4348	16.6718	16.5999
63	R001/R073	14.7915	15.2735	15.0746	15.0195	14.9912	15.2721	15.1139	15.0744	15.1689	15.0799	15.1858	15.0581	15.1295	15.1503
64	R001/R074	15.3735	15.6112	15.8601	15.606	15.6126	15.7771	15.722	15.3284	15.5442	15.4122	15.516	15.3827	15.5266	15.5127
65	R001/R075	16.1351	16.6536	16.0757	16.5522	16.2106	16.3693	16.5407	16.1548	16.7044	16.3593	16.561	16.2692	16.7017	16.5567
66	R001/R076	14.9142	15.1217	14.8856	14.9739	14.8479	14.9575	14.898	14.3087	14.4166	14.3675	14.296	14.2817	14.4091	14.3019
67	R001/R077	15.4598	15.5398	16.0736	15.6419	15.8277	15.876	15.8295	15.2666	15.3955	15.5772	15.3432	15.4695	15.4945	15.4297
68	R001/R078	15.411	15.6794	15.8295	15.6272	15.5964	15.7833	15.728	15.15	15.5121	15.4542	15.4333	15.3392	15.5875	15.4952
69	R001/R079	15.7004	16.0596	16.175	15.9642	15.8678	16.2727	16.07	15.7449	16.0375	15.9932	16.0988	15.9409	16.1047	16.1415
70	R001/R080	14.9367	15.1969	14.8206	15.1243	14.8221	15.0284	15.0309	15.3695	15.5722	15.3052	15.5628	15.2942	15.4857	15.4862
71	R001/R081	14.9857	14.8442	15.2048	14.9469	15.0812	14.9751	14.9855	14.701	14.8559	14.6983	14.8851	14.6973	14.7926	14.8377
72	R001/R082	15.3129	15.2425	15.7342	15.3014	15.3814	15.5159	15.3661	15.1754	15.1309	15.2493	15.2075	15.2439	15.1581	15.2329
73	R001/R083	15.2804	15.6228	15.5194	15.4889	15.3616	15.6968	15.5534	15.0348	15.343	14.9455	15.2935	14.9933	15.2844	15.2661
74	R001/R084	16.4568	16.6782	16.2326	16.7002	16.4325	16.5323	16.6668	16.4183	16.5262	16.4596	16.4946	16.4667	16.5503	16.5047
75	R001/R086	16.0467	16.2885	16.0063	16.3508	16.014	16.2793	16.2898	15.6051	16.0243	15.7231	16.009	15.6727	16.0196	15.9882
76	R001/R087	16.2125	15.9027	15.9082	16.2096	16.0546	15.8778	16.1097	15.6197	15.8924	15.5668	15.8675	15.6167	15.8356	15.8252
77	R001/R089	17.3242	17.5763	17.4094	17.689	17.5738	17.5644	17.7084	17.4221	17.7714	17.5282	17.6648	17.4557	17.7687	17.6655
78	R001/R090	15.0365	15.2145	15.0517	15.1836	15.0695	15.2242	15.2065	14.8476	14.9858	14.87	14.979	14.8626	14.9592	14.9734
79	R001/R092	15.9856	15.0931	14.7438	15.6523	15.4208	14.7576	15.3256	14.7699	14.7762	14.548	14.8089	14.6345	14.6917	14.7411
80	R001/R093	16.0461	16.2668	16.5502	16.1688	16.2708	16.508	16.3232	14.5528	14.9513	14.9333	14.803	14.786	15.0443	14.8911
81	R001/R094	15.1521	15.0267	15.3228	15.1328	15.0718	15.3065	15.2277	14.7872	15.1976	15.082	15.1035	14.9559	15.2177	15.1417
82	R001/R097	17.0173	17.2696	17.2354	17.2591	17.2661	17.3258	17.3617	16.9953	17.1972	16.9305	17.1877	16.9869	17.1704	17.187
83	R001/R098	15.9286	15.6676	15.836	15.8946	15.9991	15.8893	15.9883	15.6101	15.7202	16.0033	15.7262	15.8826	15.8172	15.8025
84	R001/R099	15.3139	15.5489	15.11	15.4686	15.1333	15.3612	15.3613	15.7151	15.9248	15.8418	15.9058	15.7765	15.9034	15.9066
85	R001/R100	15.4064	15.1777	15.0742	15.2488	15.3483	15.0974	15.2238	15.7692	15.6363	15.6897	15.6781	15.7395	15.5943	15.6712
86	R001/R101	15.2449	15.3632	15.0081	15.2543	15.0508	15.2623	15.2049	14.4275	14.5696	14.5412	14.4943	14.4653	14.5849	14.5098
87	R001/R103	15.7473	15.791	15.6379	15.8866	15.7939	15.8671	15.94	15.403	15.6694	15.4037	15.5392	15.3829	15.614	15.5141
88	R001/R105	15.4222	15.6002	15.4789	15.5597	15.2699	15.786	15.5456	15.6453	15.9779	15.4598	16.0486	15.5925	15.8949	15.9964
89	R001/R106	15.2541	15.9149	15.5759	15.6626	15.489	15.8754	15.7227	15.1475	15.536	15.4972	15.4616	15.3712	15.6288	15.5085
90	R001/R107	14.8515	14.986	14.6355	14.8784	14.7272	14.8104	14.8299	15.2117	15.0535	15.1632	15.0525	15.1616	15.022	15.0241
91	R001/R108	15.442	15.4863	15.1753	15.5931	15.2282	15.4628	15.4888	14.9721	15.3065	15.0868	15.1575	14.977	15.288	15.1422
92	R001/R109	16.5036	16.8967	16.5484	16.9066	16.6014	16.93	16.9474	16.7476	17.2074	16.8751	17.1736	16.8232	17.195	17.1656
93	R001/R111	15.5468	15.8639	15.891	15.7157	15.7675	15.9102	15.7994	16.4995	16.6318	16.6321	16.6416	16.5778	16.63	16.6195
94	R001/R112	15.92	16.7266	16.1065	16.3024	16.0498	16.5156	16.3502	15.9589	16.0968	15.8782	16.1455	15.9553	16.0991	16.155
95	R001/R113	15.5828	15.812	15.4155	15.7476	15.5397	15.6813	15.709	14.9133	15.2671	14.997	15.1333	14.9273	15.2515	15.1242
96	R001/R115	14.0245	14.5939	14.6496	14.255	14.2508	14.665	14.3215	14.1726	14.4656	14.4219	14.4603	14.3211	14.4496	14.4451
97	R001/R116	15.8047	15.7814	15.7309	15.8898	15.7562	15.7289	15.8268	16.4025	16.4813	16.3141	16.4507	16.3215	16.423	16.3987
98	R001/R118	16.2892	16.6234	16.6478	16.6654	16.687	16.6861	16.7344	16.9553	16.9703	16.9246	16.9555	16.9227	16.9619	16.9379
99	R001/R119	14.6028	14.8488	14.9327	14.6835	14.8908	14.843	14.8329	15.0548	14.9744	15.2362	14.9286	15.1509	15.0535	14.9794
100	R001/R120	16.0163	16.5626	15.9541	16.3733	15.9862	16.3058	16.3046	16.107	16.5118	16.3106	16.4386	16.2291	16.5118	16.4299
101	R001/R121	15.6147	15.3974	15.3526	15.5185	15.4291	15.3724	15.466	15.9332	15.9587	15.7347	15.9729	15.8102	15.8612	15.9036
102	R001/R122	15.3895	15.7127	15.4543	15.5272	15.4278	15.4446	15.4467	14.9997	14.9877	14.9744	14.9683	14.9696	14.9495	14.9387
103	R001/R123	15.4796	15.4466	14.945	15.4526	15.2542	15.1397	15.3241	15.1052	15.2663	15.0817	15.2502	15.0967	15.2229	15.2314
104	R001/R125	15.3183	15.5858	15.8896	15.4727	15.397	15.9332	15.5821	16.0101	16.3565	16.0392	16.3907	16.0441	16.2946	16.3616
105	R001/R126	15.9461	15.8564	16.2883	16.0294	15.9945	16.1714	16.069	16.2157	16.3127	16.0735	16.3507	16.1653	16.2773	16.3238
106	R001/R127	15.2532	15.5749	15.5651	15.4054	15.3453	15.6963	15.4715	15.1884	15.1487	15.1534	15.2091	15.172	15.1782	15.2311
107	R001/R128	15.8559	15.2447	15.5389	15.4277	15.6543	15.306	15.391	15.6323	15.4922	15.5283	15.5988	15.6037	15.4819	15.5728
108	R001/R129	16.4545	16.774	16.7132	16.692	16.65	16.6469	16.6744	16.644	16.7939	16.666	16.8041	16.6382	16.7704	16.7514
109	R001/R130	14.2862	14.2836	14.4637	14.1407	14.177	14.3818	14.164	14.5691	14.4852	14.4722	14.5908	14.5369	14.4418	14.5501
110	R001/R131	15.0168	15.1755	14.8098	15.0684	14.9131	14.9591	14.9619	14.727	14.4901	14.5874	14.4877	14.6256	14.493	14.4814
111	R001/R132	14.9381	15.6113	15.4482	15.1626	14.9467	15.4148	15.0531	15.0053	15.2368	15.0394	15.2125	15.0146	15.1757	15.1383
112	R001/R133	16.0596	15.8596	15.4167	16.0337	15.9186	15.6822	15.9836	16.1994	16.3628	16.1012	16.3667	16.1264	16.3025	16.3177
113	R001/R135	15.175	15.3521	14.8542	15.2742	15.0984	15.3131	15.2887	15.0221	15.1515	14.987	15.1407	15.0214	15.1515	15.1454
114	R001/R137	15.2631	14.7642	15.1787	14.9893	15.2279	14.8647	14.9868	15.4592	15.167	15.4938	15.2239	15.4914	15.1958	15.248
115	R001/R138	16.828	16.4784	15.8816	16.7252	16.5355	16.2194	16.5723	16.3731	16.3498	16.2846	16.3652	16.353	16.3612	16.3722
116	R001/R139	15.1128	15.0015	14.911	15.144	15.0667	15.0636	15.1464	15.3045	15.4786	15.2714	15.4262	15.2522	15.4483	15.4038
117	R001/R140	16.6394	16.2828	16.5376	16.5214	16.6474	16.2214	16.4853	17.3826	17.1454	17.2168	17.2523	17.3497	17.1589	17.259
118	R001/R141	16.6533	16.6744	16.3465	16.8839	16.6313	16.5524	16.7782	16.727	16.7022	16.6772	16.7523	16.7073	16.7189	16.7396
119	R001/R142	15.3525	15.5892	15.2505	15.5226	15.3192	15.5074	15.5089	14.7769	15.0248	14.8686	14.9713	14.8091	15.0094	14.94
120	R001/R143	15.9589	15.9798	15.362	16.1311	15.698	15.7827	15.9423	15.2638	15.5139	15.2131	15.464	15.2638	15.5011	15.4615
121	R001/R144	16.1784	16.6708	16.2265	16.6416	16.1431	16.6899	16.5677	15.8194	16.1887	15.8219	16.1926	15.8672	16.1831	16.2067
122	R001/R145	16.5239	17.404	17.2097	17.173	16.9967	17.4984	17.2768	17.5627	17.7029	17.5348	17.7564	17.5983	17.6828	17.7482
123	R001/R146	14.3159	14.7489	14.6045	14.5052	14.2479	14.65	14.3976	12.8419	13.4578	13.1185	13.3032	12.9287	13.423	13.2541
124	R001/R147	15.127	15.4758	15.1885	15.2928	15.0492	15.4158	15.2406	14.8821	15.2872	15.1295	15.2454	15.0231	15.2985	15.2511
125	R001/R148	14.893	14.804	14.7919	14.7596	14.7799	14.775	14.7441	14.9763	15.0858	15.0389	15.0382	14.9539	15.0423	14.9862
126	R001/R149	14.7285	15.1791	14.7533	14.9666	14.7721	15.0652	14.9849	15.1903	15.0874	15.1506	15.0901	15.1425	15.0952	15.095
127	R001/R150	15.972	15.8205	15.6661	16.0542	15.9708	15.9486	16.0966	15.2075	15.0882	15.1476	15.0407	15.167	15.1216	15.0877
128	R001/R151	15.7702	15.3549	15.109	15.5461	15.4901	15.1996	15.4765	15.5873	15.7866	15.3152	15.8052	15.4358	15.6591	15.7111
129	R001/R152	14.7543	15.2675	14.9343	14.991	14.7509	15.0493	14.9109	15.1072	15.243	15.1092	15.2181	15.0637	15.226	15.1807
130	R001/R153	15.8344	15.9085	15.1532	15.9345	15.6169	15.6541	15.86	15.5809	15.4639	15.4182	15.4261	15.4556	15.4384	15.4174
131	R001/R154	15.6739	15.5371	15.8813	15.6732	15.7066	15.8115	15.7354	15.4532	15.518	15.4378	15.4808	15.3877	15.4766	15.4565
132	R001/R155	16.6853	17.0089	16.4563	17.0572	16.6591	16.8815	16.9873	17.5488	17.798	17.4654	17.7981	17.4856	17.733	17.7449
133	R001/R156	15.3471	15.7645	15.5833	15.6047	15.4535	15.74	15.6164	16.3953	16.4888	16.3717	16.431	16.3481	16.4634	16.405
134	R001/R157	15.8974	15.5444	15.4552	15.8523	15.7644	15.548	15.8031	16.1594	15.9123	16.0141	15.9659	16.034	15.9062	15.9333
135	R001/R158	15.5446	16.5328	16.4047	16.1427	15.8695	16.8085	16.3101	15.0986	15.7633	15.3649	15.7236	15.3091	15.7853	15.7379
136	R001/R159	14.5989	15.3815	15.1246	14.8673	14.7846	15.1789	14.8931	14.5009	14.8806	14.6919	14.8229	14.6027	14.8679	14.8047
137	R001/R160	15.089	15.1438	15.3914	15.0255	15.0913	15.2526	15.0498	14.8954	14.9298	14.8057	14.9837	14.8644	14.9102	14.9677
138	R001/R161	14.8789	15.0315	15.4083	14.9036	15.0598	15.2545	15.0466	14.9595	14.826	14.9111	14.8068	14.8791	14.8358	14.7904
139	R001/R163	15.5867	15.9191	15.9644	15.7626	15.8165	15.9979	15.8763	15.4617	15.5282	15.4756	15.494	15.4564	15.5208	15.49
140	R001/R164	15.1199	15.478	15.0893	15.3073	15.1268	15.2004	15.2143	15.7305	15.9506	15.7077	15.9814	15.7159	15.8819	15.9097
141	R001/R166	15.1435	14.9851	14.8265	15.0057	14.9738	14.9211	14.9641	14.7876	14.9483	14.9795	14.9044	14.909	15.0059	14.9402
142	R001/R167	14.7082	15.5597	15.5248	15.0709	15.171	15.6171	15.2158	15.531	15.236	15.3531	15.3064	15.4538	15.2131	15.2938
143	R001/R168	14.7555	14.975	14.9392	14.8227	14.8091	14.9623	14.8067	15.0195	14.9377	15.0043	14.9399	14.9748	14.9353	14.9204
144	R001/R169	15.4107	15.6985	15.0359	15.6018	15.2669	15.3265	15.4681	15.1526	15.344	15.0477	15.3837	15.1123	15.2818	15.343
145	R001/R170	15.0576	15.5311	15.9291	15.1439	15.3492	15.8935	15.4036	15.1472	15.2661	15.3208	15.1947	15.2379	15.3312	15.2687
146	R001/R171	15.0211	15.2482	15.5317	15.1159	15.247	15.4618	15.2704	14.7114	14.6258	14.63	14.5906	14.6483	14.6295	14.6179
147	R001/R172	15.6237	16.2638	15.989	16.0584	15.7033	16.3421	16.0934	15.6644	16.1333	15.821	16.0714	15.7675	16.1303	16.0893
148	R001/R173	14.9875	15.549	15.4642	15.3265	15.2285	15.5276	15.3548	14.9729	15.1802	15.1649	15.1952	15.1234	15.1596	15.1963
149	R001/R174	15.7603	16.303	15.9284	16.0733	15.8332	16.342	16.1149	15.8817	16.266	16.072	16.1443	15.9632	16.2735	16.1648
150	R001/R175	14.893	15.1049	15.2142	14.913	14.9692	15.0983	14.9289	14.277	14.2035	14.209	14.1542	14.2093	14.1736	14.1401
151	R001/R176	15.0582	16.0942	15.76	15.5857	15.2719	16.0099	15.5576	15.6291	15.8617	15.8037	15.8386	15.7229	15.8667	15.8263
152	R001/R177	14.176	15.0333	14.805	14.5614	14.415	14.986	14.5932	14.6033	14.9284	14.7532	14.8403	14.6459	14.9293	14.8389
153	R001/R178	16.3347	16.6437	16.3533	16.5989	16.3859	16.6637	16.6438	16.8382	17.1678	16.7664	17.1371	16.8069	17.1178	17.0999
154	R001/R179	14.7011	15.1735	14.7677	14.8479	14.5807	14.7874	14.6855	14.842	14.9595	14.7449	14.9413	14.7202	14.8308	14.8197
155	R001/R180	14.9336	15.6245	15.0549	15.2422	14.9016	15.108	15.033	13.8934	14.1238	14.0344	14.0435	13.9394	14.0949	14.0032
156	R001/R181	15.9013	15.935	16.1487	15.9409	16.0036	16.0257	15.9827	15.4759	15.6948	15.7017	15.6057	15.5891	15.7497	15.6446
157	R001/R182	15.6364	15.5689	15.3147	15.5945	15.5544	15.4622	15.5483	16.3981	16.2971	16.3391	16.329	16.3906	16.2973	16.3434
158	R001/R183	15.3476	15.8562	15.5857	15.4292	15.6847	15.7227	15.5991	15.0579	15.1149	15.1039	15.0177	15.0376	15.1366	15.0164
159	R001/R184	14.7094	15.4707	14.7507	14.9792	14.6896	15.1044	14.8843	14.3342	14.6505	14.3576	14.6236	14.3618	14.5927	14.5751
160	R001/R185	15.0059	15.2455	15.0777	15.1096	14.9711	15.1643	15.0736	14.9193	15.0361	14.7788	15.0138	14.8324	14.9704	14.9472
161	R001/R186	14.7487	14.97	15.2015	14.9616	14.9081	15.1525	15.0018	15.3271	15.3422	15.2157	15.3324	15.2527	15.3056	15.2812
162	R001/R187	14.2635	14.5781	14.1681	14.3271	14.2346	14.2957	14.2717	14.1225	14.1009	13.9436	14.0374	13.9452	13.9946	13.9603
163	R001/R188	14.9495	15.6841	15.427	15.2363	15.0289	15.5812	15.187	14.3913	14.7051	14.3012	14.7761	14.4218	14.6128	14.7137
164	R001/R189	14.7374	15.3811	14.961	15.0525	14.8151	15.1547	14.9667	15.8817	16.1228	15.8848	16.0447	15.8387	16.0468	15.9777
165	R001/R190	15.7349	15.6254	15.9476	15.7349	15.8278	15.7714	15.7368	16.5456	16.3498	16.4834	16.4762	16.5412	16.3418	16.4454
166	R001/R191	14.5966	15.0143	15.4001	14.8478	14.8215	15.2716	14.9222	14.9821	14.9848	15.1273	14.9196	15.0095	14.9672	14.9108
167	R001/R193	16.8792	16.6618	16.299	16.8682	16.7883	16.4719	16.7813	17.2003	17.1138	16.9551	17.2411	17.1372	17.1025	17.2135
168	R001/R194	15.6466	15.9543	15.6472	15.8592	15.531	15.8682	15.7775	15.4279	15.7473	15.2568	15.8025	15.3437	15.6239	15.7088
169	R001/R195	15.12	15.9396	15.4255	15.5073	15.2225	15.7813	15.5088	15.5104	15.7081	15.3898	15.6162	15.4076	15.6648	15.5874
170	R001/R196	13.9265	13.8307	14.3634	13.6557	14.067	13.9651	13.7784	13.7606	13.3175	13.851	13.3408	13.8034	13.4106	13.3995
171	R001/R197	15.4857	15.483	15.4524	15.5477	15.58	15.5626	15.6483	15.3285	15.4739	15.4583	15.3939	15.3607	15.4627	15.3852
172	R001/R198	15.4332	15.2605	15.1607	15.4481	15.3167	15.3397	15.4061	15.6694	15.5962	15.4803	15.7189	15.6042	15.5507	15.6889
173	R001/R199	14.8369	14.9382	14.5062	14.9662	14.7387	14.5824	14.7583	15.704	15.5273	15.4992	15.5328	15.5493	15.4688	15.4672
174	R001/R200	14.5104	14.716	15.0379	14.5621	14.6839	14.935	14.6761	14.8448	14.7065	14.6742	14.8344	14.7497	14.6474	14.7859
175	R001/R202	15.1901	15.4382	15.198	15.3653	15.1847	15.2947	15.3427	14.8572	15.212	14.9194	15.1955	14.9057	15.181	15.1782
176	R001/R203	15.3856	15.2875	15.8082	15.3156	15.5827	15.5586	15.464	15.3813	15.6619	15.5337	15.6656	15.4883	15.6669	15.6765
177	R001/R204	15.6124	15.9492	15.8743	15.9373	15.927	16.0415	16.075	17.065	17.0985	17.0319	17.1092	17.013	17.0804	17.0839
178	R001/R205	15.0737	15.4794	15.2092	15.4368	15.1802	15.4525	15.4288	15.6042	15.6759	15.6666	15.6508	15.6131	15.7053	15.6495
179	R001/R206	14.9678	15.6713	14.6193	15.468	14.9522	15.2756	15.3695	14.684	15.0324	14.6021	14.985	14.6152	14.9504	14.9213
180	R001/R208	14.768	14.8553	14.5931	14.8824	14.6331	14.7609	14.8035	13.8515	14.1333	13.9228	14.0615	13.8468	14.1207	14.0529
181	R001/R209	15.2111	15.8387	15.1075	15.5738	15.0687	15.4627	15.4103	15.3565	15.7341	15.2971	15.7158	15.2796	15.6186	15.6241
182	R001/R210	15.8454	15.7018	15.1745	15.8635	15.533	15.466	15.6918	14.965	15.1732	14.932	15.1434	14.9377	15.1344	15.1099
183	R001/R211	14.8973	15.7763	15.2605	15.346	15.1857	15.6231	15.4042	15.0405	15.4544	14.9087	15.4139	14.9467	15.3504	15.3216
184	R001/R213	14.9101	15.4605	15.5948	15.1221	15.0478	15.4735	15.1331	14.6061	14.824	14.6622	14.7176	14.5884	14.7709	14.6847
185	R001/R214	15.3879	15.5885	14.8326	15.6393	15.1545	15.2879	15.4268	15.6501	15.8401	15.6798	15.8169	15.6675	15.8438	15.8104
186	R001/R216	14.95	14.936	15.1532	15.0102	15.0986	15.0701	15.0881	14.5772	14.4858	14.6223	14.5573	14.6688	14.5361	14.601
187	R001/R218	15.2693	15.7093	15.8597	15.4995	15.4802	15.8257	15.5641	14.9782	15.3024	15.2296	15.2757	15.0848	15.3117	15.2894
188	R001/R219	16.0573	16.2003	15.8538	16.3368	16.0705	16.3043	16.3434	15.6401	16.0152	15.7012	15.9183	15.6264	15.9736	15.8907
189	R001/R220	15.8217	15.8859	15.843	16.0046	15.8383	15.8853	15.9331	16.1373	16.1205	16.2029	16.1744	16.2407	16.1639	16.2064
190	R001/R221	15.6106	16.2503	15.1293	16.183	15.6362	15.748	16.0005	15.4644	15.5997	15.1132	15.6291	15.2537	15.4687	15.5139
191	R001/R222	14.6227	15.3359	15.3906	15.0206	14.8208	15.384	14.9934	13.6599	14.0944	14.0007	13.9659	13.8465	14.1293	13.9869
192	R001/R223	14.319	14.9397	14.5901	14.684	14.5959	14.6963	14.6781	14.6649	14.8281	14.7904	14.7891	14.7243	14.8369	14.7913
193	R001/R224	15.9953	15.7392	15.7655	15.8156	15.9809	15.6695	15.8137	15.9677	15.8076	15.6929	15.8524	15.8361	15.7296	15.8022
194	R001/R225	14.6096	15.1975	15.3316	15.0146	14.8381	15.2551	15.0197	14.5397	14.5549	14.7056	14.5055	14.5661	14.5778	14.4914
195	R001/R226	15.316	16.1096	15.1162	15.8381	15.2965	15.6485	15.655	15.6636	15.9975	15.5813	16.0164	15.6182	15.8908	15.9317
196	R001/R227	15.2463	15.1119	15.4556	15.2047	15.1728	15.2384	15.1421	15.2123	15.2322	15.0203	15.247	15.0834	15.1259	15.1573
197	R001/R228	14.4085	14.4853	14.7154	14.4892	14.4484	14.4858	14.411	14.9794	14.8761	15.0507	14.8918	14.9728	14.8708	14.8763
198	R001/R229	14.7192	15.102	14.9333	14.835	14.6577	15.1173	14.8648	14.5556	14.6045	14.7608	14.5688	14.6511	14.6954	14.6284
199	R001/R230	15.1878	15.7636	15.7032	15.6237	15.4611	15.937	15.7109	16.428	16.7499	16.4661	16.7761	16.4953	16.7653	16.7767
200	R001/R231	15.5829	16.3865	15.6462	16.0453	15.8133	16.091	16.0293	15.2146	15.3313	15.0216	15.2526	15.086	15.2846	15.234
201	R001/R232	15.6762	15.37	15.2866	15.4573	15.4639	15.2117	15.3525	15.8031	15.6057	15.5175	15.6423	15.6393	15.5574	15.6125
202	R001/R233	15.4622	16.1019	15.8812	15.8662	15.6281	16.0753	15.8552	15.5174	15.6236	15.7659	15.6893	15.7434	15.7271	15.7605
203	R001/R234	14.9774	15.425	14.8755	15.2089	14.8606	15.1871	15.1053	14.9412	15.344	15.0722	15.285	15.0051	15.2922	15.2505
204	R001/R235	15.5535	15.8186	15.7444	15.7876	15.573	15.8034	15.7304	15.4657	15.6991	15.4779	15.7425	15.5143	15.7104	15.7441
205	R001/R236	15.6884	16.182	15.8105	16.1015	15.7423	15.9465	15.9699	16.2987	16.2919	16.1556	16.3377	16.2292	16.2632	16.3168
206	R001/R237	16.718	16.6333	16.7662	16.8672	16.8027	16.8838	16.9148	17.04	16.9204	16.8413	16.9127	16.8806	16.8746	16.893
207	R001/R238	14.1046	14.9743	14.4112	14.5983	14.1393	14.8053	14.4774	13.6757	14.0741	13.6425	14.1398	13.7117	13.9952	14.0791
208	R001/R239	15.4192	15.6924	16.1611	15.6905	15.7047	16.0317	15.8352	14.8301	15.2922	15.151	15.212	15.0221	15.3466	15.2603
209	R001/R241	15.3684	15.8107	14.9937	15.5832	15.2237	15.3363	15.3777	15.976	16.0022	15.8086	16.1232	15.9301	15.9804	16.081
210	R002/R003	16.3508	15.9357	16.3352	16.3141	16.2242	16.1708	16.227	16.0953	15.7669	16.0203	15.7644	16.0323	15.7767	15.7754
211	R002/R004	15.2808	15.2775	15.4161	15.3394	15.296	15.3134	15.2822	15.3915	15.9909	15.6198	16.077	15.6849	15.9459	16.0752
212	R002/R005	15.8361	16.5073	16.2203	16.3808	15.9504	16.6041	16.3469	15.6024	15.6863	15.3998	15.617	15.4589	15.5756	15.5567
213	R002/R006	16.5941	15.9937	16.4875	16.4481	16.6806	16.2683	16.5228	16.1198	15.918	16.0469	16.0736	16.2102	15.9683	16.1154
214	R002/R007	15.6045	15.9839	15.9088	15.9938	15.7601	16.1555	16.0093	15.4565	15.332	15.4296	15.2524	15.395	15.3461	15.2982
215	R002/R008	15.9501	15.7799	15.9561	15.9331	15.9526	15.783	15.8579	15.9827	16.3843	16.5325	16.3306	16.3617	16.5201	16.4491
216	R002/R009	15.1738	15.0172	15.4024	15.1777	15.2182	15.2122	15.1178	14.5915	14.2615	14.3497	14.2142	14.358	14.1504	14.1534
217	R002/R010	15.602	15.5395	15.3593	15.6742	15.596	15.5093	15.6016	15.3971	15.3757	15.4819	15.3736	15.4607	15.4239	15.4208
218	R002/R012	15.5346	15.098	15.3122	15.3839	15.4149	15.233	15.3591	15.2276	15.0854	15.0636	15.0357	15.0457	15.0218	14.9848
219	R002/R013	15.4646	15.4511	15.4563	15.5878	15.3724	15.5256	15.5528	15.2874	16.185	15.6909	16.0408	15.532	16.1833	16.0542
220	R002/R014	15.2881	15.6889	14.6363	15.6259	14.9874	15.1443	15.2856	14.9948	14.7743	14.6223	14.7905	14.7441	14.65	14.7084
221	R002/R015	14.7537	14.8804	15.1669	14.8839	14.8791	15.0195	14.8977	13.905	13.9631	13.9811	13.9884	13.9799	13.9615	14.002
222	R002/R016	15.7994	16.3567	15.9968	16.1507	15.8489	16.241	16.1056	16.4243	16.3109	16.2035	16.3468	16.3127	16.2567	16.3241
223	R002/R017	15.5262	15.7971	16.0032	15.7198	15.7795	15.8454	15.7725	16.1035	16.6408	16.5056	16.6096	16.3966	16.6799	16.6495
224	R002/R018	15.2971	15.8163	15.3363	15.5826	15.3363	15.5426	15.4642	15.2941	15.1063	14.9671	15.0407	15.0225	14.9919	14.9611
225	R002/R019	15.4035	15.5495	15.6313	15.5705	15.4327	15.5925	15.5358	14.8937	15.065	15.0554	15.0887	14.9958	15.0886	15.0748
226	R002/R020	15.7158	15.8464	15.574	15.9056	15.6749	15.8115	15.8574	15.3783	15.2931	15.2757	15.3042	15.295	15.2825	15.2952
227	R002/R021	14.9531	14.5484	14.7382	14.6942	14.7545	14.5911	14.6295	15.0344	15.3964	15.3248	15.5097	15.3304	15.4362	15.5507
228	R002/R022	15.2267	15.7036	16.055	15.6148	15.6283	16.0064	15.7401	14.1551	14.0495	14.1388	14.0131	14.1272	14.0512	14.0206
229	R002/R023	16.1321	16.2508	16.3211	16.4516	16.4043	16.3213	16.4757	16.4026	16.413	16.5124	16.3957	16.4852	16.4254	16.399
230	R002/R025	16.1453	15.4431	16.1334	16.142	16.3282	15.9694	16.2291	15.8998	15.3635	15.9073	15.3992	15.9352	15.445	15.4593
231	R002/R027	14.49	14.9377	14.9607	14.7164	14.7894	15.0464	14.8526	14.4096	15.131	14.8619	15.1446	14.7937	15.201	15.2154
232	R002/R028	15.8783	15.643	16.1477	15.9687	16.0773	16.0613	16.0653	15.3788	15.2186	15.4683	15.0919	15.3611	15.2283	15.1104
233	R002/R029	15.8466	15.6647	15.4207	15.9347	15.7534	15.5159	15.7993	15.8978	15.8354	15.7042	15.9043	15.8371	15.8013	15.8848
234	R002/R030	15.5973	15.7285	15.3712	15.8568	15.6794	15.5513	15.7853	15.0853	14.9809	15.0234	14.9186	15.0123	14.9377	14.9187
235	R002/R031	16.1265	16.2888	16.0605	16.3293	16.1763	16.1337	16.215	16.5112	17.0044	16.7252	17.018	16.7027	16.9957	17.0224
236	R002/R032	15.8716	15.8893	15.5679	15.9953	15.911	15.822	16.0279	15.4221	15.1392	15.4707	15.0942	15.3505	15.1318	15.0889
237	R002/R033	15.1725	15.2076	14.8811	15.185	15.0912	14.9848	15.1	15.2887	15.0529	15.0658	15.1177	15.1903	15.0113	15.0996
238	R002/R034	15.3425	15.2569	15.4146	15.4027	15.4334	15.4039	15.4468	15.074	14.6074	14.6297	14.6608	14.7937	14.5084	14.6035
239	R002/R036	15.7225	15.6455	15.6335	15.8364	15.8033	15.5101	15.761	16.6703	17.1864	16.9887	17.1895	16.9096	17.1949	17.1844
240	R002/R039	15.9261	16.0333	15.7484	16.0848	16.0907	15.9168	16.136	15.6315	15.5442	15.7112	15.4832	15.6326	15.5688	15.5115
241	R002/R040	15.5925	15.7602	15.7477	15.7363	15.7921	15.8458	15.818	16.1143	15.7778	15.8204	15.9474	16.0686	15.7926	15.9711
242	R002/R041	15.4121	15.1715	15.5749	15.4103	15.5301	15.4783	15.5032	15.8313	15.5049	15.5733	15.6339	15.7015	15.4435	15.595
243	R002/R042	15.4242	15.8105	16.4395	15.6199	15.6952	16.1591	15.7367	15.3937	16.0861	15.8259	15.9574	15.6713	16.1182	16.0021
244	R002/R043	15.4276	15.0066	15.1476	15.2468	15.3109	14.9778	15.2035	15.2792	14.8158	14.9928	14.821	15.0668	14.7584	14.7951
245	R002/R044	16.2048	16.0198	15.2354	16.2669	15.8668	15.6129	16.0346	15.6413	15.8437	15.6984	15.8572	15.6995	15.8283	15.8344
246	R002/R045	14.6118	14.7844	14.8035	14.7881	14.7213	14.7202	14.682	14.874	14.4462	14.4963	14.5623	14.667	14.3264	14.4742
247	R002/R046	14.8112	15.3111	14.9885	14.9498	14.9552	14.9398	14.895	14.9779	15.7149	15.6306	15.7608	15.4549	15.7988	15.804
248	R002/R048	16.3259	15.6699	15.5411	16.1527	16.1513	15.5834	16.0275	16.3261	15.556	15.9571	15.6791	16.1259	15.5585	15.6684
249	R002/R049	15.5525	15.6061	15.5509	15.522	15.6175	15.6716	15.5953	15.9021	15.8766	15.9821	15.8139	15.8774	15.8491	15.7911
250	R002/R050	14.052	14.7101	14.7513	14.1811	14.1783	14.7505	14.2164	13.996	13.7974	13.8994	13.7664	13.8802	13.7339	13.7212
251	R002/R051	14.6514	14.4783	14.9575	14.5359	14.7966	14.6897	14.6039	15.3166	15.4974	15.663	15.6075	15.6181	15.5985	15.6756
252	R002/R053	15.3527	16.1502	16.1402	15.7758	15.8876	16.1902	15.9611	15.0785	14.7305	15.1906	14.7348	15.1521	14.7938	14.7868
253	R002/R054	15.6442	15.9018	15.8047	15.8123	15.7806	15.9341	15.8557	15.112	15.1437	15.3107	15.0438	15.2085	15.185	15.0803
254	R002/R055	16.7175	16.4788	16.4806	16.7635	16.7833	16.4482	16.7148	16.6494	16.0901	16.397	16.2797	16.5611	16.115	16.2826
255	R002/R056	17.3399	17.269	17.4442	17.4389	17.4803	17.5348	17.4919	16.6249	17.2217	17.1333	17.0717	17.0107	17.3549	17.2147
256	R002/R057	15.8133	15.234	16.1641	15.5114	15.9812	15.7312	15.7115	15.6553	14.8801	15.4699	14.978	15.5726	14.9388	15.0332
257	R002/R059	16.4396	15.9914	15.7612	16.3285	16.3685	15.9657	16.3057	16.0136	16.0849	16.0845	16.0763	16.0652	16.1094	16.0757
258	R002/R060	15.3663	16.1661	16.2867	15.9049	16.0384	16.4782	16.2098	15.3959	15.1313	15.5429	15.1336	15.4923	15.2304	15.2234
259	R002/R061	15.3928	14.5196	14.2716	15.0572	14.9001	14.1751	14.753	15.6215	15.7054	15.7482	15.837	15.8145	15.7538	15.8815
260	R002/R062	15.3634	15.0435	14.9442	15.2698	15.1908	14.97	15.1474	14.8244	14.1991	14.5281	14.2287	14.6207	14.1649	14.2229
261	R002/R063	15.2228	14.9974	15.9864	15.1035	15.5587	15.502	15.303	15.0458	14.837	15.0257	14.8034	15.0257	14.8291	14.8251
262	R002/R064	15.8095	15.9483	15.8121	16.027	15.8483	16.0436	16.0419	15.2428	15.1148	15.1613	15.0136	15.1049	15.1174	15.0262
263	R002/R065	14.835	15.2463	14.7574	15.1343	14.9295	15.0732	15.0887	14.6892	15.1536	15.0188	15.2087	15.0007	15.255	15.2898
264	R002/R066	16.0804	16.3082	16.7106	16.2454	16.2669	16.6845	16.3815	15.9259	15.6857	15.9764	15.6562	15.9037	15.7168	15.6731
265	R002/R067	15.2562	15.9716	15.3884	15.828	15.2802	15.736	15.6417	15.5228	15.7764	15.4725	15.8319	15.5157	15.7159	15.7661
266	R002/R068	15.6486	15.9425	15.6569	15.8804	15.6477	15.7719	15.7611	15.8736	15.8276	15.6507	15.8777	15.7454	15.7145	15.7981
267	R002/R069	14.99	15.3608	15.0847	15.31	14.9907	15.2051	15.2001	15.4802	16.3589	16.0129	16.2555	15.7429	16.3411	16.23
268	R002/R070	15.3748	15.6171	14.9444	15.5745	15.2436	15.3228	15.435	15.5055	15.2104	15.21	15.2902	15.29	15.1255	15.2161
269	R002/R071	15.5451	15.8311	15.4276	15.886	15.4807	15.6436	15.7433	15.1285	15.3444	15.2622	15.2278	15.1065	15.2929	15.1937
270	R002/R072	16.2516	16.9032	16.4076	16.649	16.3651	16.7497	16.6267	16.3502	16.381	16.4242	16.3968	16.4123	16.4048	16.4266
271	R002/R073	14.7302	15.1005	15.2019	14.9046	14.9731	15.1431	14.977	15.6901	16.0949	16.0184	16.0556	15.8736	16.1163	16.0726
272	R002/R074	15.2629	15.6584	15.3546	15.5436	15.2633	15.4872	15.4714	14.9702	14.8255	14.9003	14.6366	14.7729	14.7652	14.6068
273	R002/R075	16.1672	16.5334	15.7597	16.5552	16.1162	16.1312	16.4176	15.7923	16.1646	15.9197	16.1192	15.8892	16.1711	16.1135
274	R002/R076	14.9021	14.9958	15.1767	14.9495	14.9759	15.0891	14.9262	14.4848	14.1898	14.3839	14.1976	14.3788	14.2106	14.1943
275	R002/R077	15.528	15.5302	16.2013	15.7002	15.9394	15.8703	15.8593	15.9203	16.1958	16.212	16.2683	16.1639	16.292	16.3386
276	R002/R078	15.4515	15.7096	15.7628	15.7137	15.6243	15.6639	15.7027	15.1669	15.001	15.2602	14.9363	15.1533	15.0572	14.9659
277	R002/R079	15.8345	15.9932	15.4511	16.099	15.7807	15.8807	16.0265	15.3189	15.6126	15.5616	15.5837	15.451	15.6623	15.6122
278	R002/R080	14.881	15.3141	14.5495	15.1559	14.7782	14.9496	15.0092	15.4522	15.3569	15.2695	15.3786	15.2716	15.2645	15.2899
279	R002/R081	14.8471	14.8863	15.081	14.8981	14.9621	14.8868	14.8635	14.9969	15.6205	15.4227	15.5369	15.2375	15.6454	15.5448
280	R002/R082	15.2605	15.2619	15.5516	15.2812	15.35	15.4416	15.314	15.1971	14.6354	15.038	14.6253	15.0131	14.633	14.6319
281	R002/R083	15.2003	15.5782	15.997	15.4503	15.3915	15.9566	15.548	14.7029	14.8953	14.653	14.8871	14.7125	14.8625	14.8829
282	R002/R084	16.2967	16.5803	16.4479	16.6104	16.4296	16.6107	16.6306	16.1824	16.0458	16.3467	15.9311	16.2264	16.1219	15.9671
283	R002/R086	15.9508	16.3409	15.4702	16.3574	15.827	15.9883	16.1578	16.1719	16.9547	16.3651	16.8843	16.2935	16.9276	16.8513
284	R002/R087	16.2461	15.667	16.0097	16.228	16.167	15.8752	16.1604	15.5481	15.3484	15.2811	15.2345	15.3016	15.2562	15.1824
285	R002/R089	17.2962	17.5311	17.0351	17.6722	17.4473	17.2767	17.5861	16.9702	17.2367	17.0532	17.1558	17.0098	17.2387	17.153
286	R002/R090	14.9672	15.18	15.0449	15.1643	15.0327	15.1137	15.1189	14.8041	14.6897	14.8117	14.6416	14.7307	14.6698	14.6187
287	R002/R092	16.0731	15.1231	15.0652	15.7253	15.7092	15.0061	15.5199	15.0518	15.4255	15.209	15.4386	15.2168	15.4532	15.4661
288	R002/R093	16.1128	16.3661	16.5832	16.2544	16.3323	16.5349	16.3383	14.6025	14.4232	14.7117	14.2901	14.5786	14.5048	14.3493
289	R002/R094	15.1876	15.0119	14.9959	15.1966	15.0142	15.0214	15.1267	14.5108	14.7294	14.5799	14.7148	14.5629	14.7079	14.7064
290	R002/R097	16.9242	17.2889	17.2928	17.2228	17.2022	17.2667	17.2662	16.8158	16.7571	16.6161	16.821	16.7575	16.7253	16.8171
291	R002/R098	15.8946	15.8007	15.755	15.926	15.9691	15.8051	15.9513	16.2771	16.6846	16.8056	16.6438	16.6488	16.7877	16.7428
292	R002/R099	15.2893	15.4566	15.0187	15.4097	15.1171	15.1912	15.2702	15.7674	15.2097	15.5351	15.2356	15.5547	15.192	15.2151
293	R002/R100	15.3356	15.1834	15.2423	15.2125	15.3749	15.1865	15.2331	15.2264	15.167	15.3749	14.9825	15.1767	15.1512	14.9862
294	R002/R101	15.2153	15.2765	14.9995	15.2145	15.0474	15.3024	15.1679	14.5339	14.3391	14.343	14.2565	14.3491	14.2923	14.2257
295	R002/R103	15.594	15.7394	15.8769	15.7792	15.7287	15.9619	15.8381	16.2407	16.6309	16.2756	16.6444	16.3631	16.6171	16.6599
296	R002/R105	15.254	15.6908	15.478	15.5004	15.1586	15.7562	15.432	15.6164	15.5163	15.2955	15.4363	15.3316	15.4184	15.3791
297	R002/R106	15.0742	15.9063	15.6275	15.5233	15.4041	15.9117	15.6132	14.6864	15.0338	15.04	14.9675	14.895	15.1174	15.0158
298	R002/R107	14.782	15.0519	14.2382	14.8616	14.5747	14.5222	14.6711	15.3919	14.916	15.0277	14.939	15.1381	14.8108	14.8667
299	R002/R108	15.4635	15.6903	14.8521	15.6617	15.2405	15.3202	15.5006	15.6643	16.2128	15.9087	16.1328	15.8195	16.232	16.1446
300	R002/R109	16.4687	16.8661	16.8586	16.8922	16.7597	16.9985	16.9944	16.8303	16.5647	16.544	16.6665	16.6965	16.5186	16.6491
301	R002/R111	15.4419	15.8479	15.6409	15.684	15.6643	15.7252	15.6999	16.0215	16.0803	16.1769	16.0658	16.1017	16.0919	16.0562
302	R002/R112	16.0645	16.6969	16.1602	16.4184	16.1917	16.5417	16.4541	15.6296	15.6493	15.5622	15.5651	15.5098	15.6281	15.553
303	R002/R113	15.9415	15.8031	15.5851	16.0319	15.9027	15.8334	15.9831	15.8668	16.2141	15.9032	16.3579	16.0347	16.2516	16.3955
304	R002/R115	14.451	14.487	14.8763	14.5307	14.6159	14.7744	14.595	14.2161	13.9054	14.1152	13.8074	14.0327	13.8436	13.7778
305	R002/R116	16.1854	15.6072	15.9679	16.1271	16.1845	15.7124	16.0618	16.1506	15.9463	16.0529	16.0615	16.1321	15.9595	16.0415
306	R002/R118	16.6787	16.7217	17.1422	16.9846	17.0707	16.9853	17.0537	16.49	16.254	16.3607	16.2155	16.3578	16.2106	16.168
307	R002/R119	14.919	14.9128	14.7227	14.9667	15.031	14.7579	14.9643	15.6741	15.7323	15.7456	15.8162	15.7979	15.7742	15.8419
308	R002/R120	16.2734	16.4377	16.1122	16.5464	16.2768	16.3647	16.5116	16.2252	15.9501	16.1231	15.9895	16.1836	15.9638	16.0002
309	R002/R121	15.8953	15.4518	15.1575	15.7532	15.5805	15.2977	15.6171	15.5331	15.5076	15.3587	15.4789	15.3683	15.4234	15.4149
310	R002/R122	15.7001	15.5897	15.6114	15.7112	15.7478	15.5538	15.6859	15.239	14.8327	14.9923	14.906	15.0899	14.8004	14.8868
311	R002/R123	15.6464	15.2822	15.0157	15.5618	15.3861	15.0671	15.3856	15.7144	16.1811	15.8838	16.1308	15.827	16.1584	16.1283
312	R002/R125	15.3762	15.3578	15.5057	15.5674	15.3905	15.596	15.5745	15.7106	15.5624	15.6386	15.5879	15.6167	15.5179	15.5568
313	R002/R126	16.0201	15.9149	15.6579	16.1932	15.9769	15.7758	16.0859	15.81	15.7761	15.6411	15.8905	15.7462	15.7563	15.8495
314	R002/R127	15.3609	15.571	15.3661	15.5616	15.3336	15.5271	15.487	14.9109	14.8011	14.8818	14.713	14.8096	14.7905	14.7141
315	R002/R128	15.9356	15.0629	15.6704	15.5066	15.8227	15.2902	15.5198	16.1021	16.3163	16.326	16.3395	16.2762	16.3637	16.3785
316	R002/R129	16.4306	16.5966	16.274	16.666	16.4518	16.4567	16.5806	16.156	15.9065	15.976	15.8448	15.9333	15.8554	15.7773
317	R002/R130	14.2709	14.1914	14.6903	14.1763	14.2422	14.4329	14.2163	13.9595	13.9981	14.1268	13.8821	13.9233	13.9824	13.8483
318	R002/R131	15.0281	15.1847	14.9505	15.1468	15.0863	15.0241	15.0826	14.7287	14.1958	14.4203	14.2594	14.5095	14.1797	14.2266
319	R002/R132	14.9215	15.4674	15.3169	15.1656	14.9706	15.3787	15.0907	15.3742	15.8714	15.6243	15.822	15.5132	15.8451	15.7766
320	R002/R133	16.0274	15.7306	15.2343	16.0492	15.8053	15.4142	15.845	16.0343	15.6096	15.5926	15.6139	15.6761	15.4872	15.5056
321	R002/R135	15.1113	15.4082	14.8699	15.2898	15.0379	15.1428	15.187	14.6097	14.6733	14.6247	14.6399	14.612	14.6807	14.6386
322	R002/R137	15.2183	14.7428	14.9632	14.978	15.1242	14.7005	14.885	15.6182	15.067	15.4096	15.1637	15.4747	15.0617	15.1472
323	R002/R138	16.6938	16.4794	16.2694	16.6654	16.5537	16.4476	16.5928	16.8349	17.1833	17.0189	17.1468	16.9923	17.2393	17.2037
324	R002/R139	14.7943	14.9622	14.8499	14.9839	14.8412	15.1084	15.0036	15.2172	14.8605	14.9487	14.8794	15.0021	14.8277	14.8619
325	R002/R140	16.4253	16.1501	16.3472	16.4034	16.4387	16.0905	16.3336	16.7879	16.636	16.8979	16.6155	16.8271	16.6929	16.6507
326	R002/R141	16.4508	16.6866	16.776	16.789	16.6759	16.9149	16.8542	16.5491	16.3335	16.4079	16.3894	16.4679	16.321	16.3871
327	R002/R142	15.1621	15.4273	15.352	15.3978	15.2421	15.4773	15.4095	15.3674	15.888	15.8032	15.864	15.6796	15.9931	15.9269
328	R002/R143	15.9497	16.0339	15.6	16.21	15.8176	15.9947	16.0847	15.2226	14.9799	15.0017	14.8156	15.001	14.9415	14.8203
329	R002/R144	16.1064	16.7518	16.0467	16.6824	16.2134	16.6525	16.6373	15.1506	15.6242	15.442	15.4383	15.2495	15.682	15.4743
330	R002/R145	16.4606	17.1917	16.6096	17.1253	16.8003	17.1362	17.1407	16.9847	16.9502	16.9859	16.921	16.9598	16.9394	16.906
331	R002/R146	14.1698	14.5838	14.7517	14.4317	14.2434	14.64	14.3637	13.6646	14.3556	13.7895	14.4971	13.8895	14.3236	14.4678
332	R002/R147	15.0325	15.489	15.3221	15.2614	14.9593	15.6027	15.2397	14.744	14.7523	14.7153	14.5708	14.5681	14.675	14.532
333	R002/R148	14.8301	14.8309	14.5391	14.8047	14.6485	14.6763	14.6973	14.6892	14.7035	14.6451	14.7189	14.6571	14.6353	14.6775
334	R002/R149	14.5604	15.0532	14.9986	14.8916	14.6893	15.1264	14.9196	14.936	14.6846	14.8359	14.5899	14.7467	14.6511	14.5672
335	R002/R150	15.7858	15.8954	15.9655	16.0468	15.972	16.0187	16.1045	15.7887	16.0677	16.1261	15.9334	15.9591	16.1763	16.0397
336	R002/R151	15.6333	15.3971	15.2626	15.5554	15.4292	15.2589	15.4649	15.3099	15.0081	15.0974	14.9067	15.0408	14.9446	14.8304
337	R002/R152	14.7786	15.1815	14.7969	15.037	14.7354	14.9208	14.8927	14.7745	14.799	14.7646	14.7738	14.7275	14.8084	14.7527
338	R002/R153	15.7777	15.9376	15.163	15.9645	15.5741	15.5807	15.8163	15.6928	15.2968	15.3738	15.3024	15.4496	15.2622	15.2794
339	R002/R154	15.6608	15.5644	15.576	15.7136	15.7055	15.6183	15.7138	16.1619	16.4969	16.2894	16.4707	16.2331	16.4849	16.4728
340	R002/R155	16.6703	16.8636	16.4698	17.0504	16.7057	16.8407	16.985	17.5602	17.0467	17.1206	17.1723	17.2695	16.9919	17.1087
341	R002/R156	15.4261	15.6383	15.764	15.646	15.6328	15.8083	15.7116	16.3094	16.0756	16.0136	16.2726	16.2459	16.0406	16.2445
342	R002/R157	15.8939	15.4826	15.6051	15.898	15.8203	15.6134	15.8553	16.1784	15.7151	15.8887	15.7631	15.9342	15.6755	15.7177
343	R002/R158	15.6657	16.4298	16.2715	16.2319	15.8484	16.6178	16.2685	15.8006	16.7053	16.1287	16.6402	16.0679	16.7286	16.6641
344	R002/R159	14.7462	15.0923	14.6492	14.8867	14.7598	14.7343	14.8086	14.4972	14.257	14.2208	14.1595	14.2041	14.1453	14.0725
345	R002/R160	15.3059	15.1911	15.5695	15.2047	15.3021	15.2799	15.1999	14.4921	14.5122	14.5558	14.4685	14.5101	14.5201	14.4865
346	R002/R161	15.0312	14.7987	15.0564	14.9439	14.9766	14.9105	14.9468	15.1058	14.5794	14.617	14.7068	14.7941	14.5027	14.6306
347	R002/R163	15.7768	15.8157	15.643	15.8911	15.8056	15.7565	15.8652	15.9372	16.2493	16.0506	16.2397	15.9982	16.2532	16.217
348	R002/R164	15.4683	15.4175	15.18	15.5476	15.3901	15.2912	15.445	15.722	15.4407	15.4761	15.4291	15.4815	15.3562	15.3553
349	R002/R166	15.539	14.8779	14.7415	15.212	15.2295	14.8606	15.1338	14.4497	14.4753	14.551	14.4855	14.5023	14.5278	14.5008
350	R002/R167	14.9516	15.4813	15.5996	15.2342	15.3059	15.6157	15.318	15.0503	14.7631	15.0077	14.6295	14.911	14.7411	14.6149
351	R002/R168	15.1144	14.961	14.8277	15.0276	15.1018	14.9698	15.0283	15.5188	15.6923	15.7915	15.7122	15.7319	15.7809	15.7796
352	R002/R169	15.6693	15.6664	15.1261	15.748	15.4844	15.2992	15.5965	15.1914	14.846	14.9099	14.806	14.9248	14.7922	14.7778
353	R002/R170	15.2382	15.4774	15.8963	15.2814	15.4281	15.7224	15.432	14.7738	14.8022	14.8807	14.7323	14.8173	14.8381	14.7792
354	R002/R171	15.3869	15.3877	15.3769	15.4033	15.4201	15.4353	15.4844	14.6355	14.3848	14.4662	14.2617	14.4149	14.3632	14.269
355	R002/R172	15.9873	16.1629	15.7511	16.285	15.8525	16.2536	16.2199	16.4395	17.0699	16.5368	17.1183	16.5893	17.0767	17.1419
356	R002/R173	15.3141	15.4465	15.5268	15.5373	15.4072	15.5709	15.5131	14.9807	14.5479	14.8902	14.5374	14.8348	14.5127	14.5171
357	R002/R174	16.0155	16.2471	15.8544	16.3007	16.0695	16.2466	16.2591	15.6353	15.7266	15.7479	15.827	15.7767	15.7953	15.8605
358	R002/R175	15.265	14.9981	15.1525	15.1792	15.2458	15.092	15.1677	14.2148	13.8633	13.9504	13.8693	14.023	13.7995	13.8335
359	R002/R176	15.4243	16.0247	15.5872	15.8331	15.3816	15.8105	15.63	16.2721	16.7886	16.4899	16.7458	16.4009	16.7595	16.7223
360	R002/R177	14.511	15.0219	14.4373	14.8	14.4908	14.7604	14.668	14.5956	14.3592	14.3743	14.3299	14.3766	14.3085	14.2829
361	R002/R178	16.6991	16.6283	16.4326	16.8805	16.671	16.6985	16.865	16.5096	16.723	16.5349	16.7302	16.538	16.7406	16.7249
362	R002/R179	14.9146	15.2436	14.2039	15.0443	14.5261	14.462	14.6826	15.0124	14.8941	14.6072	14.9132	14.6827	14.6742	14.7393
363	R002/R180	15.1449	15.4877	14.9927	15.3799	15.0473	14.9998	15.1281	14.2698	14.7335	14.7354	14.7518	14.6231	14.808	14.7782
364	R002/R181	16.0428	15.9843	15.835	16.0339	15.9687	15.9023	15.9794	15.5931	15.1434	15.4219	15.2268	15.4892	15.1788	15.2496
365	R002/R182	15.7487	15.7091	16.04	15.7635	15.8556	15.9314	15.8329	15.9653	15.858	16.0866	15.9034	16.0595	15.9169	15.9534
366	R002/R183	15.6161	15.5964	15.6238	15.5368	15.7819	15.6308	15.6433	15.1157	14.9355	14.9882	14.8715	14.9907	14.9314	14.8565
367	R002/R184	14.9039	15.3403	15.0155	15.074	14.8739	15.162	14.9717	15.0334	15.5506	15.0876	15.6098	15.1461	15.5035	15.5732
368	R002/R185	15.2228	15.172	15.2026	15.2642	15.0271	15.1811	15.1428	14.8591	14.4218	14.4858	14.3254	14.4989	14.3401	14.2474
369	R002/R186	14.9991	14.9407	14.6585	15.0979	14.8416	14.7691	14.921	14.9642	14.8764	14.7182	14.8338	14.7777	14.7969	14.7397
370	R002/R187	14.4793	14.3973	14.3981	14.4172	14.393	14.4353	14.3654	14.2994	13.9928	13.9394	13.9512	13.9777	13.8578	13.8547
371	R002/R188	15.0908	15.6322	15.7378	15.3287	15.1994	15.6057	15.2811	14.7674	15.5537	15.2271	15.4274	15.0183	15.5605	15.4234
372	R002/R189	14.944	15.3916	15.0109	15.1821	14.9868	15.3005	15.1076	15.9943	15.6124	15.506	15.705	15.6955	15.4757	15.6069
373	R002/R190	15.9603	15.5742	15.3385	15.8766	15.713	15.3097	15.6594	16.0471	15.9066	15.9391	15.8926	15.9148	15.8309	15.8186
374	R002/R191	14.7672	15.0166	14.7476	14.9634	14.7111	15.0333	14.9018	15.0364	14.6667	14.8635	14.6647	14.8573	14.5885	14.6063
375	R002/R193	16.9608	16.6696	15.9024	16.9366	16.6233	16.0896	16.6504	17.4063	17.9406	17.4298	17.7598	17.3438	17.884	17.7032
376	R002/R194	15.8379	15.9823	15.9921	15.9838	15.7237	16.0906	15.931	15.4466	15.2215	15.043	15.2169	15.1319	15.0754	15.1135
377	R002/R195	15.2233	15.7833	16.2455	15.5237	15.5081	16.1353	15.6504	15.2875	15.224	15.2709	15.3129	15.3286	15.2888	15.3439
378	R002/R196	14.0531	13.7091	13.9913	13.6573	13.886	13.6552	13.622	13.6767	13.0918	13.521	12.9727	13.4478	13.0706	12.9605
379	R002/R197	15.5426	15.6388	15.0968	15.5377	15.441	15.35	15.4939	16.1567	16.453	16.2533	16.5466	16.2903	16.448	16.5432
380	R002/R198	15.4227	15.1719	14.8885	15.3521	15.1349	15.1975	15.269	15.5825	14.9573	15.0973	14.9716	15.2145	14.86	14.9223
381	R002/R199	14.785	14.9161	14.446	14.8751	14.7283	14.5141	14.6873	15.2189	14.9652	15.132	14.9849	15.1326	14.9587	14.9421
382	R002/R200	14.5362	14.8311	14.4402	14.594	14.5044	14.6478	14.5733	14.393	14.1958	14.2022	14.1848	14.1942	14.0951	14.114
383	R002/R202	15.2789	15.452	15.1478	15.4207	15.162	15.317	15.341	15.5104	16.1874	15.7164	16.168	15.6836	16.1674	16.1801
384	R002/R203	15.5223	15.2678	15.3224	15.3439	15.4224	15.2649	15.3235	15.3192	15.0955	15.1757	15.0778	15.1377	15.069	15.0428
385	R002/R204	15.7098	15.9341	15.9899	15.9425	15.9749	16.049	16.0458	16.6369	16.5162	16.5503	16.5936	16.5804	16.5088	16.5682
386	R002/R205	15.1972	15.4375	15.0969	15.4835	15.2133	15.3506	15.4278	15.7314	15.5081	15.4679	15.5377	15.537	15.47	15.4964
387	R002/R206	15.1402	15.6953	15.221	15.5644	15.2474	15.6674	15.5532	15.2884	15.896	15.5813	15.887	15.4804	15.9524	15.9098
388	R002/R208	14.8936	14.8083	14.275	14.9316	14.5383	14.5693	14.718	13.838	13.582	13.6133	13.4538	13.5213	13.5206	13.4032
389	R002/R209	15.425	15.7707	15.2302	15.6507	15.2	15.6163	15.5015	14.9139	15.2573	14.9152	15.1449	14.8277	15.1541	15.0622
390	R002/R210	16.1504	15.7428	14.8595	16.0498	15.5948	15.3918	15.7772	15.2867	15.1197	14.7888	15.2513	15.0026	14.9874	15.1549
391	R002/R211	15.1103	15.6921	15.2722	15.4637	15.2321	15.5883	15.4343	15.7909	16.4467	15.9222	16.4532	15.9138	16.4279	16.4311
392	R002/R213	15.0338	15.1276	14.982	15.124	14.9196	15.0438	15.0075	14.3706	13.9793	14.0872	13.958	14.0943	13.918	13.8963
393	R002/R214	15.6368	15.7188	14.9696	15.7937	15.3615	15.3642	15.5905	15.2491	15.375	15.1508	15.3365	15.171	15.3173	15.3064
394	R002/R216	15.0364	14.9042	15.2483	15.0454	15.058	15.0479	15.0366	14.3516	14.2658	14.4637	14.0817	14.2754	14.272	14.0942
395	R002/R218	15.447	15.651	15.8363	15.5873	15.5255	15.6905	15.5541	15.5059	16.0896	15.7774	16.1459	15.7414	16.0961	16.166
396	R002/R219	16.2323	16.288	16.0151	16.4831	16.2541	16.3269	16.4446	15.471	15.1541	15.2687	15.3076	15.4004	15.1724	15.2997
397	R002/R220	16.0436	15.9985	15.3496	16.1905	15.8594	15.7144	16.011	15.6962	15.7003	15.7884	15.6425	15.7338	15.7386	15.6741
398	R002/R221	15.685	16.3691	15.2578	16.2664	15.7141	15.8218	16.0749	15.1612	15.2556	14.8617	15.1669	14.8954	15.1106	15.0575
399	R002/R222	14.7713	15.3059	15.0885	15.0626	14.8337	15.0419	14.9116	14.3769	14.9032	14.7372	14.9693	14.685	14.9522	14.9845
400	R002/R223	14.3613	14.9385	15.1661	14.7202	14.8084	15.0597	14.8524	14.728	14.3135	14.5909	14.2943	14.6022	14.2839	14.3
401	R002/R224	16.1588	15.6576	15.5731	15.8634	15.9342	15.3334	15.6833	15.3441	15.2067	15.3645	15.1212	15.2808	15.1845	15.0858
402	R002/R225	14.6854	15.2742	14.6488	15.0973	14.7325	14.8622	14.9476	14.8192	14.5036	14.6079	14.5666	14.671	14.4507	14.5224
403	R002/R226	15.3841	16.0404	15.158	15.8555	15.3269	15.6687	15.661	16.2585	16.943	16.36	16.8812	16.3038	16.8568	16.8086
404	R002/R227	15.3843	14.8607	14.8103	15.2102	15.1035	14.8263	15.0413	15.2968	14.6417	14.6705	14.71	14.851	14.4847	14.579
405	R002/R228	14.5337	14.5017	14.6362	14.5661	14.5126	14.4812	14.465	14.4825	14.3337	14.5451	14.2709	14.4052	14.2938	14.2229
406	R002/R229	14.9403	15.1206	14.7973	15.0109	14.8149	15.0764	15.0023	14.6914	14.4981	14.5686	14.4317	14.5096	14.4971	14.4258
407	R002/R230	15.4066	15.6742	15.0619	15.7673	15.4203	15.489	15.6333	17.1042	17.5761	17.1916	17.6978	17.2999	17.6194	17.7167
408	R002/R231	15.7654	16.2213	15.6314	16.1585	15.8785	15.9618	16.059	14.6771	14.2935	14.3272	14.241	14.423	14.2393	14.2028
409	R002/R232	15.8846	15.256	15.4241	15.5955	15.6807	15.2627	15.491	15.4307	15.1037	15.1847	15.1564	15.2737	15.102	15.1338
410	R002/R233	15.6335	16.1298	16.0478	15.9992	15.6874	16.1416	15.9285	15.4769	15.5254	15.6094	15.3465	15.4432	15.5329	15.3529
411	R002/R234	15.1818	15.273	15.1015	15.2932	15.0903	15.3206	15.2511	15.6295	16.2717	15.9851	16.2366	15.8683	16.3044	16.2637
412	R002/R235	15.6798	15.7484	15.5452	15.8118	15.5411	15.6383	15.6771	15.4841	15.0672	15.1284	15.0693	15.2219	15.0196	15.0429
413	R002/R236	15.9086	16.1792	15.698	16.2324	15.8932	16.0499	16.1191	15.7767	15.7296	15.6552	15.7331	15.713	15.6964	15.7258
414	R002/R237	16.8027	16.5552	16.7393	16.8736	16.7908	16.8265	16.8823	16.6822	16.2756	16.537	16.3052	16.5529	16.2859	16.3139
415	R002/R238	14.1857	15.0357	14.6453	14.6741	14.2706	14.9863	14.5914	14.1016	14.8647	14.3751	14.9143	14.3558	14.8461	14.9089
416	R002/R239	15.3959	15.6225	15.6408	15.6495	15.5177	15.7081	15.6506	14.9791	14.7733	14.8878	14.7956	14.9021	14.7858	14.8092
417	R002/R241	15.3705	15.7002	14.9056	15.5717	15.1832	15.2059	15.3071	15.5678	15.5853	15.3609	15.6469	15.4643	15.5103	15.5795
418	R003/R004	15.3143	15.3155	15.9872	15.3619	15.5607	15.7057	15.4685	14.8784	15.1797	15.3383	15.0855	15.1683	15.238	15.1409
419	R003/R005	15.7847	16.4891	16.3444	16.3525	16.0621	16.6909	16.4297	15.5506	15.4738	15.5834	15.523	15.6242	15.5377	15.576
420	R003/R006	16.5846	16.1112	16.9433	16.5469	16.8376	16.6244	16.7062	17.0628	17.1201	17.0499	17.2105	17.1917	17.1608	17.2517
421	R003/R007	15.5086	15.9969	15.8156	16.003	15.7216	16.0299	15.9667	14.8766	15.0701	15.2983	14.9843	15.1163	15.2219	15.0941
422	R003/R008	15.8111	15.8975	16.5483	15.9672	16.0676	16.1947	16.0276	15.8562	15.7848	16.0954	15.8192	16.0573	15.8793	15.9131
423	R003/R009	15.0735	14.9397	15.8464	15.15	15.2882	15.41	15.1934	14.2783	13.8572	14.4003	13.8648	14.3199	13.9354	13.9178
424	R003/R010	15.3453	15.4017	15.7152	15.5285	15.5633	15.511	15.5422	16.4692	16.5202	16.5368	16.6506	16.6133	16.5673	16.6903
425	R003/R012	15.293	15.0542	15.4937	15.2737	15.3674	15.3517	15.3532	14.6322	14.8353	14.7986	14.7545	14.6808	14.8402	14.7625
426	R003/R013	15.151	15.385	15.5221	15.4235	15.2394	15.5729	15.4977	14.6829	15.3025	15.1182	15.1008	14.9022	15.3255	15.1315
427	R003/R014	14.9824	15.5458	15.3968	15.441	15.072	15.4476	15.2994	15.0064	14.7072	14.9451	14.7152	14.9489	14.7245	14.7204
428	R003/R015	14.6228	14.6845	15.1127	14.7585	14.8766	14.9111	14.8492	14.9497	15.1429	15.0931	15.1839	15.1062	15.1708	15.2197
429	R003/R016	15.7127	16.2069	16.2698	16.0779	15.9736	16.3462	16.1598	15.8184	16.0397	15.9123	16.076	15.9612	16.0589	16.1094
430	R003/R017	15.4164	15.8214	16.0376	15.6702	15.7148	15.8941	15.7428	15.9075	16.0098	16.0088	16.0615	16.0458	16.0093	16.0818
431	R003/R018	15.0671	15.6737	16.3258	15.4101	15.6251	16.1022	15.6407	15.0916	14.8132	15.1779	14.793	15.1714	14.8955	14.8735
432	R003/R019	15.2751	15.612	15.6234	15.5325	15.3423	15.6436	15.5044	15.9795	16.2672	16.0251	16.3526	16.0798	16.2371	16.3132
433	R003/R020	15.6589	15.7227	16.0804	15.8437	15.8632	16.0673	15.9894	14.813	15.0326	15.0527	15.098	15.0457	15.1227	15.1747
434	R003/R021	14.9932	14.5017	15.2006	14.7159	14.9559	14.7328	14.7323	14.893	14.8218	15.1543	14.8879	15.0864	14.9242	14.9432
435	R003/R022	15.1924	15.68	16.1471	15.5427	15.6667	16.089	15.7319	14.4957	14.1848	14.4881	14.2206	14.5201	14.2476	14.2815
436	R003/R023	16.1036	16.1253	16.3437	16.3877	16.375	16.3721	16.4494	17.3025	17.5648	17.4414	17.4719	17.376	17.5446	17.4536
437	R003/R025	16.1003	15.4533	16.2949	16.0832	16.3489	16.0294	16.2082	15.2351	15.1609	15.5662	15.1479	15.505	15.2884	15.2459
438	R003/R027	14.5753	14.9245	15.6118	14.7194	15.0137	15.3445	14.9792	13.9818	14.314	14.3942	14.2001	14.1944	14.3877	14.2718
439	R003/R028	15.8433	15.6869	16.6054	15.8991	16.2527	16.2085	16.1119	15.5658	15.1632	15.8267	15.2147	15.7477	15.3347	15.3337
440	R003/R029	15.9647	15.5642	15.7844	15.9738	16.0133	15.6537	15.9433	16.9061	16.9515	16.8987	17.0262	16.9781	17.0023	17.04
441	R003/R030	15.5472	15.6258	16.1876	15.7859	15.9562	16.0306	15.9835	14.4747	14.7071	14.7277	14.5991	14.6182	14.7424	14.668
442	R003/R031	16.0896	16.1462	16.5883	16.2311	16.4472	16.4523	16.356	16.0432	16.0728	16.2449	16.2301	16.2857	16.1688	16.2827
443	R003/R032	15.8333	15.7355	16.2188	15.894	16.1397	16.1372	16.1274	15.6256	15.1081	15.6815	15.1924	15.6451	15.1897	15.2593
444	R003/R033	15.2574	15.0752	14.7749	15.1663	15.2505	14.9775	15.1911	16.309	16.1813	16.1119	16.2308	16.2593	16.152	16.2292
445	R003/R034	15.5061	15.362	14.749	15.5272	15.3413	14.8882	15.3438	14.4633	14.3181	14.1947	14.3822	14.3595	14.263	14.3408
446	R003/R036	15.6632	15.6009	16.5427	15.7567	15.9562	16.1205	15.9173	16.3816	16.4946	16.4045	16.4671	16.3814	16.4432	16.427
447	R003/R039	15.9034	15.9829	16.3326	16.0297	16.1979	16.2072	16.182	15.8086	15.5426	16.0204	15.5178	15.908	15.6874	15.6145
448	R003/R040	15.8739	15.8312	16.2444	15.8965	16.1449	16.2072	16.091	17.1274	16.9916	16.8481	17.1486	17.1147	16.9679	17.1702
449	R003/R041	15.4944	15.1995	15.6628	15.3823	15.6829	15.4668	15.5518	15.1491	15.2173	15.2387	15.3412	15.2938	15.2328	15.3586
450	R003/R042	15.5584	15.8407	15.6625	15.6538	15.5798	15.8437	15.6711	14.9797	15.3438	15.2948	15.1832	15.1233	15.3878	15.2107
451	R003/R043	15.3082	15.0064	15.8088	15.1238	15.4672	15.5092	15.3299	15.0845	14.6308	15.1009	14.5733	15.0588	14.6929	14.6522
452	R003/R044	16.0574	16.0195	16.0286	16.1623	16.0286	16.0137	16.1251	16.3921	16.8856	16.7124	16.836	16.6227	16.918	16.8499
453	R003/R045	14.4962	14.8016	15.9903	14.6438	14.9929	15.4186	14.8325	14.1043	14.1782	14.4452	14.1411	14.2912	14.2364	14.1778
454	R003/R046	14.7097	15.3001	15.7248	14.8813	15.0455	15.5207	15.0342	14.5643	15.0291	15.0485	14.9178	14.8039	15.0521	14.9362
455	R003/R048	16.354	15.7649	16.3742	16.1969	16.4482	16.0957	16.2682	16.008	15.2188	15.9052	15.3635	16.0143	15.3408	15.4462
456	R003/R049	15.529	15.5921	16.045	15.5467	15.7413	15.9862	15.7117	16.7201	16.8933	17.0469	16.8635	16.876	16.9384	16.8829
457	R003/R050	14.2116	14.6474	14.587	14.2755	14.2163	14.5987	14.2387	13.4378	13.5712	13.5878	13.5793	13.5453	13.5804	13.5706
458	R003/R051	14.841	14.4099	15.2536	14.6457	15.0177	14.8024	14.7673	14.9622	14.7691	15.146	14.8863	15.1313	14.8512	14.9349
459	R003/R053	15.4998	16.1231	16.8298	15.8857	16.2104	16.5258	16.1914	15.3836	14.8771	15.6244	14.9192	15.5364	15.0442	15.0289
460	R003/R054	15.7196	15.7934	16.0527	15.8674	15.9445	16.0197	15.9739	16.1481	16.3032	16.5108	16.2459	16.401	16.4102	16.3304
461	R003/R055	16.632	16.457	16.9503	16.7022	16.9922	16.6811	16.8401	16.2674	16.0786	16.2716	16.2246	16.3574	16.1599	16.2732
462	R003/R056	17.3348	17.2065	17.9011	17.4088	17.6891	17.6526	17.6173	16.2557	16.4492	16.7293	16.3941	16.6591	16.6289	16.5714
463	R003/R057	15.7842	15.3289	15.7933	15.5477	15.8534	15.5459	15.6651	15.3918	14.6	15.4072	14.6985	15.4372	14.7396	14.8032
464	R003/R059	16.4308	16.0906	16.1769	16.3714	16.4879	16.2095	16.4242	16.963	17.2451	17.0966	17.2687	17.1099	17.2639	17.2685
465	R003/R060	15.2501	16.1869	16.9802	15.8506	16.0935	16.7646	16.2426	15.0613	15.1848	15.5322	15.086	15.3258	15.3278	15.2154
466	R003/R061	15.1995	14.5514	15.3906	14.9367	15.1802	14.919	14.9882	15.0136	14.8601	15.2791	14.8848	15.1982	14.9688	14.9664
467	R003/R062	15.2315	14.9919	15.6247	15.1723	15.3376	15.4294	15.2863	14.5674	13.9495	14.6586	13.954	14.6096	14.0831	14.0671
468	R003/R063	15.1754	14.9115	15.4507	15.0191	15.4119	15.1205	15.1622	15.8465	15.819	15.876	15.8038	15.8826	15.8176	15.8179
469	R003/R064	15.756	15.902	16.1563	15.9696	15.876	16.0151	15.9824	14.6004	14.8304	14.8072	14.6813	14.6707	14.8787	14.7206
470	R003/R065	14.8657	15.2161	15.4365	15.1837	15.1249	15.5221	15.295	14.2053	14.3578	14.4713	14.3497	14.4094	14.4642	14.4311
471	R003/R066	16.0854	16.2951	16.5381	16.2807	16.2262	16.5798	16.3865	16.0561	15.6983	16.0728	15.7829	16.0979	15.791	15.8471
472	R003/R067	15.2771	15.9352	16.1674	15.8629	15.674	16.255	15.9558	16.369	16.8838	16.7134	16.8565	16.5931	16.9314	16.8781
473	R003/R068	15.7478	15.9431	16.2461	15.9597	15.8655	16.0722	15.9355	15.231	15.5702	15.3955	15.5293	15.341	15.5343	15.5146
474	R003/R069	15.22	15.3214	14.6832	15.5068	15.0558	14.9918	15.297	15.0796	15.585	15.2743	15.4963	15.1222	15.4768	15.411
475	R003/R070	15.6239	15.5384	15.699	15.7109	15.633	15.7259	15.7126	15.4317	14.998	15.3875	15.183	15.4633	15.0832	15.225
476	R003/R071	15.6795	15.6717	15.8141	15.9444	15.6928	15.7738	15.8787	16.1673	16.5491	16.3251	16.4425	16.1996	16.5164	16.4192
477	R003/R072	16.4079	16.7259	17.0173	16.7274	16.6654	17.0191	16.8314	15.7311	16.1154	16.1091	16.0442	15.969	16.1895	16.107
478	R003/R073	14.8972	15.1768	15.6781	15.0378	15.2392	15.6092	15.2573	14.86	15.0633	15.1307	14.9649	14.9397	15.0736	14.9713
479	R003/R074	15.3847	15.5858	16.3503	15.5746	15.7066	15.9187	15.7146	15.1103	14.8121	15.2147	14.6793	15.0572	14.8644	14.7235
480	R003/R075	16.2201	16.5861	16.0607	16.5563	16.2041	16.388	16.5129	16.6979	17.3115	16.7728	17.2682	16.7905	17.2618	17.2264
481	R003/R076	14.956	15.0715	14.6836	14.9656	14.8967	14.9152	14.9208	13.8654	13.9374	13.7188	14.0289	13.8618	13.9019	14.0144
482	R003/R077	15.6881	15.4574	16.5139	15.7259	16.0808	16.0558	15.9379	15.4391	15.3439	15.5492	15.4968	15.61	15.4411	15.5616
483	R003/R078	15.5005	15.6985	16.1954	15.6734	15.7207	16.0305	15.7904	15.1061	14.7688	15.2275	14.845	15.1909	14.9279	14.943
484	R003/R079	15.72	15.9725	16.2105	15.9613	15.8188	16.2914	16.0376	16.2677	16.7806	16.4965	16.7106	16.3734	16.7852	16.7161
485	R003/R080	14.8745	15.1384	15.046	15.0763	14.8761	15.1731	15.052	14.8152	15.0576	14.7938	15.1719	14.858	15.0071	15.1154
486	R003/R081	14.958	14.8591	15.0096	14.9265	14.8667	14.8716	14.8277	14.8232	14.9624	14.781	14.8855	14.7238	14.8705	14.8128
487	R003/R082	15.3295	15.1271	15.883	15.2502	15.5008	15.588	15.3708	14.9119	14.2367	15.1026	14.262	14.9873	14.4199	14.3815
488	R003/R083	15.2506	15.4467	15.882	15.3958	15.4603	15.8007	15.5346	15.7393	16.0548	15.7145	16.0856	15.8165	16.0197	16.0874
489	R003/R084	16.3361	16.6209	16.4527	16.5793	16.4537	16.6833	16.6443	15.66	15.898	15.8122	15.8121	15.797	15.9253	15.8463
490	R003/R086	15.772	16.1615	16.2168	16.112	15.9374	16.3762	16.161	15.6902	16.0937	15.7875	16.0538	15.7392	16.0622	16.0292
491	R003/R087	16.0076	15.6704	16.186	15.9539	16.0605	16.0419	16.0175	15.445	15.1174	15.3645	15.079	15.3628	15.152	15.1078
492	R003/R089	17.2246	17.3659	17.8595	17.5244	17.6154	17.7726	17.6481	17.7873	18.214	17.9981	18.146	17.9394	18.2433	18.1686
493	R003/R090	15.0242	15.2106	15.0271	15.1747	15.0951	15.1187	15.1501	14.1623	14.4145	14.2805	14.4058	14.241	14.3983	14.387
494	R003/R092	16.0386	15.0607	14.8596	15.6769	15.5955	14.8383	15.4148	14.8682	14.8664	14.7218	14.793	14.7071	14.8008	14.7347
495	R003/R093	16.0192	16.322	16.7113	16.1748	16.2862	16.6514	16.3316	14.5413	14.2249	14.6582	14.2392	14.625	14.3719	14.3565
496	R003/R094	15.0248	15.0075	15.5826	15.0518	15.1128	15.3956	15.1795	15.5756	15.9527	15.8679	16.0031	15.834	16.0221	16.0533
497	R003/R097	16.8837	17.2514	17.0635	17.193	17.1762	17.2181	17.2621	16.3523	16.7511	16.5827	16.6257	16.451	16.7827	16.6604
498	R003/R098	15.8843	15.6421	16.4861	15.8529	16.1916	16.1513	16.0726	15.6882	15.751	16.1864	15.7364	16.0115	15.8853	15.8416
499	R003/R099	15.4449	15.472	15.4741	15.5141	15.4047	15.4779	15.499	15.5333	14.9751	15.5942	14.994	15.5006	15.0762	15.0452
500	R003/R100	15.5075	15.1381	15.2732	15.2665	15.4735	15.1973	15.2868	16.3609	16.3581	16.3972	16.335	16.3537	16.3448	16.3384
501	R003/R101	15.2466	15.3812	15.0271	15.2837	15.1065	15.3178	15.259	13.8149	14.0657	13.9292	13.9668	13.8607	14.0884	13.9733
502	R003/R103	15.7112	15.6749	15.7475	15.8257	15.757	15.8331	15.8636	15.6631	15.6873	15.669	15.6541	15.7035	15.7255	15.6723
503	R003/R105	15.2503	15.6302	15.5012	15.4676	15.1736	15.7998	15.4449	15.3458	15.1153	15.2204	15.1511	15.2441	15.1569	15.1664
504	R003/R106	15.1205	15.8138	15.9027	15.5318	15.5499	15.9771	15.695	15.7838	16.1851	16.2338	16.2296	16.1235	16.3224	16.3041
505	R003/R107	14.7375	14.848	14.8873	14.8029	14.7497	14.9049	14.7995	14.6986	14.6184	14.8	14.6447	14.7737	14.6443	14.6402
506	R003/R108	15.3747	15.6316	15.5871	15.5948	15.3066	15.7441	15.572	14.9241	15.1698	15.2004	15.0807	15.0831	15.2465	15.1248
507	R003/R109	16.5356	16.7885	16.7989	16.9155	16.706	17.0303	16.9971	16.6341	16.3669	16.5317	16.4164	16.5832	16.3909	16.4404
508	R003/R111	15.5118	15.8121	16.5791	15.7001	15.9942	16.2485	15.9454	16.8204	17.0997	17.1998	17.0727	17.058	17.174	17.0972
509	R003/R112	16.0215	16.627	16.0352	16.355	16.0714	16.3363	16.3291	15.1815	15.5369	15.3166	15.3703	15.1864	15.5392	15.3816
510	R003/R113	15.7268	15.7197	16.3016	15.8362	15.9016	16.1869	15.9482	15.2744	15.3338	15.2951	15.3848	15.3479	15.381	15.422
511	R003/R115	14.1919	14.5671	14.8439	14.3967	14.3925	14.6957	14.4133	14.0666	13.6884	14.2802	13.6829	14.126	13.7886	13.7304
512	R003/R116	16.063	15.6123	16.3857	16.0734	16.1872	15.9744	16.0823	17.0915	17.103	17.1687	17.1988	17.1985	17.143	17.2014
513	R003/R118	16.5145	16.6224	16.9227	16.8922	16.9262	16.7966	16.9261	16.2978	16.3552	16.3302	16.2812	16.3068	16.3348	16.2692
514	R003/R119	14.8044	14.8688	14.6076	14.898	14.9903	14.7169	14.9369	15.2856	14.9997	15.2412	15.0838	15.3303	15.0547	15.1128
515	R003/R120	16.0241	16.4168	16.1995	16.3842	16.0822	16.3704	16.3379	16.0796	15.7184	16.0573	15.807	16.119	15.7964	15.8456
516	R003/R121	15.6705	15.3279	16.0897	15.5874	15.7333	15.79	15.6874	16.5732	16.6753	16.5299	16.6797	16.5391	16.6352	16.6512
517	R003/R122	15.4942	15.5018	15.9258	15.6012	15.7531	15.6716	15.6571	14.5879	14.5983	14.6976	14.5975	14.6768	14.6237	14.6249
518	R003/R123	15.4366	15.3851	15.7194	15.4813	15.4349	15.5054	15.4585	15.1874	15.3158	15.2942	15.2191	15.2066	15.3149	15.2277
519	R003/R125	15.3921	15.4122	15.835	15.5841	15.5161	15.7799	15.6498	15.8878	15.5598	15.879	15.6788	15.8877	15.618	15.712
520	R003/R126	15.9741	15.8413	15.9444	16.0934	16.0034	15.998	16.0868	16.8244	16.9189	16.6407	17.0223	16.796	16.8834	16.9919
521	R003/R127	15.2535	15.5349	15.7106	15.4684	15.3589	15.7423	15.5035	14.5277	14.701	14.7147	14.6258	14.6069	14.755	14.6722
522	R003/R128	15.8006	15.0886	15.6024	15.396	15.7188	15.2486	15.3888	15.8539	15.5577	15.8686	15.6865	15.9068	15.6304	15.7038
523	R003/R129	16.3157	16.5796	16.3971	16.5693	16.4911	16.4564	16.5478	16.5343	15.9978	16.1868	16.0572	16.2688	15.9555	16.0047
524	R003/R130	14.1984	14.2724	14.4622	14.1094	14.0791	14.2293	14.0414	15.0378	15.1465	15.2044	15.1073	15.0449	15.1504	15.0669
525	R003/R131	14.8984	15.2158	15.2774	15.0718	15.0346	15.2668	15.0668	14.0852	13.9704	13.9989	13.9999	14.0517	13.9679	13.9892
526	R003/R132	14.9298	15.5257	16.2813	15.2159	15.2103	15.9278	15.2942	15.1683	15.2564	15.0731	15.3257	15.1427	15.1746	15.2517
527	R003/R133	15.9614	15.8283	15.8066	15.9893	15.9179	15.7706	15.9064	16.0789	15.5186	15.8206	15.6717	15.9291	15.5206	15.6424
528	R003/R135	15.0176	15.3066	15.3292	15.1726	15.1449	15.4943	15.2525	15.6106	15.881	15.83	15.8138	15.7423	15.9406	15.8543
529	R003/R137	15.1569	14.6773	15.4337	14.9041	15.1451	14.8937	14.8681	15.0344	14.7917	15.1461	14.8546	15.0941	14.8558	14.8878
530	R003/R138	16.6713	16.4998	15.9953	16.6694	16.4113	16.3932	16.5252	16.5416	16.4467	16.2896	16.4598	16.4006	16.3891	16.4329
531	R003/R139	14.9156	15.0382	15.0296	15.0632	15.0186	15.1116	15.0746	15.3041	14.7784	15.1085	14.8861	15.183	14.8524	14.9116
532	R003/R140	16.3796	16.1433	16.8049	16.306	16.5636	16.3549	16.3917	17.7816	17.7485	17.9007	17.8309	17.9269	17.8132	17.8797
533	R003/R141	16.3747	16.7263	16.3021	16.687	16.361	16.5355	16.5679	16.0133	16.144	16.017	16.0757	15.9678	16.1163	16.0487
534	R003/R142	15.0995	15.521	15.6065	15.3562	15.2229	15.6669	15.3981	15.0202	15.15	15.2373	15.2097	15.1943	15.2119	15.2361
535	R003/R143	15.8498	15.9695	15.5716	16.0899	15.6467	15.8897	15.9229	14.964	14.5957	14.8042	14.5443	14.8291	14.6255	14.5868
536	R003/R144	16.0881	16.6183	15.8948	16.6301	16.1067	16.5337	16.5493	16.1456	16.741	16.3365	16.6145	16.2435	16.7391	16.6303
537	R003/R145	16.4926	17.2155	17.0529	17.1653	16.8798	17.3796	17.2167	16.7886	17.0483	16.9081	16.9785	16.8297	17.0454	16.9772
538	R003/R146	14.193	14.5014	14.5786	14.36	14.2415	14.525	14.3037	13.1122	13.4432	13.2466	13.411	13.1738	13.4427	13.3758
539	R003/R147	14.913	15.4599	15.4753	15.1692	14.8908	15.4987	15.1208	14.532	14.3969	14.8027	14.3248	14.6209	14.5088	14.3913
540	R003/R148	14.6455	14.8013	15.2204	14.6756	14.7175	14.9888	14.7098	15.6377	15.8771	15.9171	15.8568	15.7901	15.9065	15.8525
541	R003/R149	14.5344	15.0179	14.9478	14.8274	14.6179	15.1166	14.8389	14.5165	14.5936	14.6616	14.4588	14.5071	14.6067	14.4731
542	R003/R150	15.8812	15.8399	16.2708	16.0712	16.1168	16.2626	16.2212	15.0626	15.0315	15.2923	14.8443	15.1228	15.1238	14.9374
543	R003/R151	15.6848	15.3929	14.9585	15.5501	15.3452	15.1012	15.3779	15.3696	14.9123	15.1308	14.9393	15.1716	14.8974	14.8903
544	R003/R152	14.6687	15.1363	14.9469	14.9409	14.6997	15.0169	14.8419	15.7831	15.9683	15.7671	15.9667	15.7742	15.9309	15.9228
545	R003/R153	15.589	16.0044	15.8741	15.8388	15.642	16.0495	15.8594	15.062	15.0566	15.183	15.036	15.1113	15.1276	15.0863
546	R003/R154	15.5864	15.5052	16.2091	15.6387	15.811	15.919	15.7662	15.3497	15.4234	15.6533	15.315	15.4468	15.4935	15.3551
547	R003/R155	16.6152	16.8654	16.254	17.0191	16.5771	16.8069	16.9146	17.2962	16.7606	17.0247	16.8882	17.135	16.7893	16.8839
548	R003/R156	15.3398	15.6587	15.5439	15.6151	15.4063	15.6831	15.5765	17.1513	17.1936	16.9082	17.3158	17.0719	17.1389	17.2567
549	R003/R157	15.9857	15.483	15.6696	15.9744	15.9721	15.6657	15.9792	15.5505	15.4465	15.6842	15.4414	15.5689	15.5226	15.4682
550	R003/R158	15.6837	16.5181	16.2261	16.3344	15.8508	16.6642	16.3618	15.0912	15.7952	15.4205	15.6534	15.2663	15.8127	15.6542
551	R003/R159	14.831	15.1384	15.426	15.0088	15.1325	15.3802	15.1361	14.5237	14.1228	14.5432	14.185	14.5493	14.2236	14.2347
552	R003/R160	15.1267	15.1341	15.2241	15.0899	15.0388	15.2283	15.0502	15.4667	15.7068	15.4889	15.6621	15.4684	15.6801	15.6454
553	R003/R161	14.9446	14.818	15.3946	14.9032	15.0184	15.1347	14.9797	14.4827	14.3302	14.3493	14.3742	14.4066	14.3283	14.3676
554	R003/R163	15.9218	15.7767	16.7505	15.9941	16.2761	16.2768	16.1635	15.5516	15.5254	15.6812	15.5374	15.6139	15.5749	15.545
555	R003/R164	15.3987	15.2505	14.9132	15.4522	15.3309	15.1411	15.3575	15.4137	15.0806	15.4381	15.0508	15.3274	15.1257	15.0485
556	R003/R166	15.5495	14.934	14.7159	15.2554	15.2669	14.8926	15.1885	15.5493	15.6698	15.5041	15.7621	15.5873	15.668	15.7516
557	R003/R167	14.9273	15.4625	15.9383	15.2246	15.4398	15.7518	15.3917	14.7989	14.7802	14.949	14.6009	14.7888	14.7879	14.6152
558	R003/R168	15.0624	14.8537	15.7577	15.0026	15.3311	15.4383	15.1876	15.2824	15.0321	15.4022	15.0789	15.3746	15.117	15.1423
559	R003/R169	15.686	15.7025	14.929	15.7725	15.391	15.2191	15.552	14.842	14.4653	14.8301	14.4251	14.7497	14.5341	14.4641
560	R003/R170	15.3423	15.4178	16.2231	15.2994	15.6572	15.949	15.575	15.872	15.9625	16.045	15.9777	16.0196	16.0591	16.057
561	R003/R171	15.5216	15.2352	15.9929	15.4503	15.7136	15.7009	15.6501	14.0843	14.0938	14.0168	14.074	14.054	14.1083	14.1091
562	R003/R172	15.9928	16.1583	16.0934	16.2865	15.8588	16.3366	16.1971	15.8225	16.216	15.9571	16.1079	15.8477	16.2069	16.1066
563	R003/R173	15.3514	15.3912	16.1156	15.5375	15.6714	15.8971	15.6832	14.8826	14.3373	15.0181	14.4075	14.9544	14.4332	14.4882
564	R003/R174	16.0427	16.2328	15.9251	16.2253	16.0772	16.2381	16.2168	16.5552	16.9415	16.7415	16.9267	16.702	16.9699	16.9492
565	R003/R175	15.191	14.9472	15.6499	15.0233	15.3346	15.327	15.1338	13.6998	13.6979	13.8727	13.6358	13.7647	13.7458	13.6711
566	R003/R176	15.3845	15.9556	16.168	15.7543	15.6291	16.1126	15.7623	15.5822	15.7925	15.8604	15.7479	15.6965	15.8245	15.7456
567	R003/R177	14.4653	14.9455	15.0705	14.694	14.6665	15.0492	14.7187	14.5661	14.1994	14.5641	14.2061	14.5175	14.2872	14.2543
568	R003/R178	16.7992	16.6143	16.7896	16.8895	16.8244	16.8879	16.9534	17.5299	17.9001	17.506	17.9185	17.5569	17.8811	17.9004
569	R003/R179	14.9464	15.1325	15.0614	14.9646	14.8038	14.9068	14.8012	14.2814	14.6072	14.5072	14.4679	14.3114	14.557	14.4031
570	R003/R180	15.2041	15.5289	15.2331	15.3581	15.1474	15.2133	15.1805	14.0584	14.1369	14.3208	14.0914	14.1924	14.1804	14.1024
571	R003/R181	16.2147	15.9591	16.2076	16.1184	16.291	16.047	16.1438	15.541	14.9996	15.4959	15.1101	15.5445	15.124	15.1835
572	R003/R182	15.9614	15.6479	16.0043	15.8121	15.9285	15.7792	15.7945	16.7854	16.906	16.9906	16.9052	16.9361	16.9517	16.9401
573	R003/R183	15.6762	15.7711	15.445	15.6312	15.8249	15.5206	15.6517	14.536	14.6872	14.7922	14.5889	14.646	14.7826	14.6256
574	R003/R184	15.0884	15.4633	15.3045	15.2183	15.0636	15.3824	15.1328	14.4707	14.7523	14.6097	14.6995	14.5305	14.7318	14.6713
575	R003/R185	15.3916	15.2144	15.0334	15.3132	15.2215	15.0553	15.2163	14.8656	14.2322	14.5355	14.311	14.6604	14.2476	14.2949
576	R003/R186	15.1009	14.9695	15.2012	15.1324	15.1695	15.087	15.1334	15.9904	16.0786	15.9694	16.0942	15.9802	16.0633	16.0442
577	R003/R187	14.534	14.4106	14.2857	14.408	14.4251	14.3646	14.357	13.6507	13.7357	13.5847	13.7086	13.5702	13.661	13.6434
578	R003/R188	15.1642	15.5177	15.3507	15.3266	15.1124	15.4477	15.2242	14.2699	14.7045	14.4908	14.4959	14.2903	14.6441	14.4425
579	R003/R189	14.9407	15.2288	15.4594	15.1109	15.0558	15.3726	15.0909	15.8683	15.3482	15.5526	15.4837	15.7094	15.3084	15.4572
580	R003/R190	15.96	15.5245	15.8538	15.7994	15.9111	15.6764	15.7666	16.9474	17.0208	17.0984	17.0006	16.9973	17.0197	16.9644
581	R003/R191	14.656	14.9545	15.3986	14.8254	14.9005	15.2532	14.9223	14.4333	14.4611	14.6922	14.4953	14.6153	14.504	14.5169
582	R003/R193	16.8926	16.6546	16.2455	16.8504	16.6727	16.4861	16.7178	17.1751	17.2267	17.0067	17.1958	17.057	17.1849	17.1597
583	R003/R194	15.7455	15.9197	15.7711	15.9168	15.513	16.0069	15.8012	15.028	14.8313	15.017	14.7809	14.9391	14.8453	14.7784
584	R003/R195	15.2428	15.8847	15.3786	15.5934	15.3416	15.777	15.579	16.3524	16.4788	16.1915	16.6128	16.3593	16.4758	16.6001
585	R003/R196	14.1245	13.692	14.2302	13.7411	14.1142	13.8615	13.8084	13.0663	12.838	13.2782	12.8174	13.2023	12.9228	12.889
586	R003/R197	15.6465	15.517	15.9103	15.6624	15.8541	15.8985	15.849	15.4906	15.5225	15.7847	15.563	15.697	15.6306	15.6268
587	R003/R198	15.5128	15.1696	14.9945	15.4745	15.28	15.2128	15.3518	15.4327	14.6866	15.1151	14.8299	15.2541	14.7072	14.848
588	R003/R199	15.06	14.9439	15.249	15.1035	15.0891	14.8705	14.9601	16.265	16.133	16.1203	16.2378	16.2272	16.1011	16.191
589	R003/R200	14.7875	14.7506	15.3533	14.7605	14.9435	15.1536	14.8913	14.1219	14.1832	14.2056	14.2194	14.1665	14.1601	14.2124
590	R003/R202	15.5987	15.4788	15.2888	15.7135	15.5273	15.501	15.6902	14.8665	15.1872	15.1934	15.1223	15.0408	15.2662	15.1818
591	R003/R203	15.8423	15.4444	15.8766	15.6946	15.8704	15.6636	15.7594	15.2897	14.9842	15.2361	15.0183	15.2418	15.007	15.0556
592	R003/R204	15.8478	15.7368	15.874	16.0544	16.0756	15.9137	16.1384	17.3694	17.4942	17.474	17.5182	17.4449	17.512	17.5198
593	R003/R205	15.2722	15.3661	15.7165	15.5453	15.4563	15.6519	15.6081	15.1496	15.2595	15.3551	15.2489	15.249	15.3583	15.2957
594	R003/R206	15.0668	15.6069	15.1799	15.5399	15.183	15.5594	15.538	14.7587	15.111	14.8169	14.9674	14.7099	15.0643	14.9419
595	R003/R208	14.9908	14.6917	15.2708	15.0041	14.9806	15.1062	15.0411	13.6022	13.2305	13.7418	13.1736	13.5812	13.3819	13.2586
596	R003/R209	15.5026	15.7593	15.2067	15.7595	15.4145	15.6067	15.6715	16.07	16.4494	16.0727	16.4722	16.0691	16.3911	16.4031
597	R003/R210	16.226	15.6328	14.989	16.1502	15.7248	15.4471	15.8995	14.645	14.8413	14.5643	14.9344	14.6551	14.8206	14.9107
598	R003/R211	15.25	15.6103	16.0137	15.5379	15.5751	15.9495	15.6593	15.1837	15.4648	15.2012	15.4105	15.1622	15.4376	15.3741
599	R003/R213	15.1668	15.2511	15.5795	15.2431	15.2675	15.3514	15.2293	14.6274	14.0655	14.503	14.1411	14.534	14.1184	14.167
600	R003/R214	15.5909	15.5977	15.4323	15.7741	15.562	15.7329	15.7502	16.2997	16.5875	16.4409	16.5682	16.4012	16.6413	16.6001
601	R003/R216	15.1616	14.8516	15.1514	15.1058	15.1968	14.8834	15.0895	13.8306	14.0136	14.2284	13.8684	14.004	14.1141	13.9339
602	R003/R218	15.5903	15.5894	16.1137	15.6485	15.7699	15.9194	15.7362	15.2107	15.3673	15.4086	15.3506	15.2802	15.3967	15.3771
603	R003/R219	16.4095	16.2949	16.276	16.6135	16.4385	16.5084	16.5984	15.7996	15.2893	15.505	15.4845	15.6927	15.3295	15.4943
604	R003/R220	16.1618	15.9228	15.8186	16.2262	16.0846	15.8867	16.1392	16.7238	16.8652	16.8462	16.8512	16.8233	16.8912	16.8805
605	R003/R221	15.8989	16.3457	15.7557	16.3918	15.9911	16.1471	16.2799	14.7974	15.1847	14.8033	15.0551	14.7344	15.1173	14.9984
606	R003/R222	14.8466	15.2456	15.2838	15.1018	14.9632	15.1685	15.0283	13.8748	14.1002	14.2352	14.1108	14.1336	14.2031	14.1614
607	R003/R223	14.4739	14.9703	14.7374	14.7736	14.8072	14.8421	14.8345	14.5634	13.9871	14.5621	14.0756	14.5823	14.0876	14.1506
608	R003/R224	16.2528	15.6887	15.8032	15.9611	16.1889	15.5354	15.8971	16.3947	16.4296	16.4745	16.3819	16.4234	16.435	16.3708
609	R003/R225	14.8393	15.2476	15.7784	15.1457	15.1706	15.4616	15.2118	14.1296	14.2143	14.4047	14.2217	14.3121	14.2752	14.2582
610	R003/R226	15.6256	15.8723	15.2704	15.9641	15.5886	15.6605	15.8116	15.4654	15.8637	15.7769	15.7518	15.5984	15.886	15.7383
611	R003/R227	15.5084	14.9033	15.3919	15.3158	15.4615	15.2009	15.3192	15.1662	14.3988	14.8187	14.5495	14.9626	14.3994	14.528
612	R003/R228	14.5478	14.4971	14.4917	14.5442	14.5285	14.4873	14.4828	15.5464	15.5536	15.6491	15.4996	15.5479	15.5235	15.4731
613	R003/R229	14.858	15.0682	15.0396	14.8829	14.8177	15.0975	14.923	14.0618	14.2211	14.2925	14.2184	14.2028	14.3172	14.2693
614	R003/R230	15.3338	15.641	15.9676	15.6834	15.6273	15.9758	15.777	16.7769	16.8434	16.7745	17.0075	16.9027	16.9146	17.0504
615	R003/R231	15.807	16.2345	15.7022	16.1998	16.0711	16.1141	16.2119	15.1214	14.4426	14.7587	14.554	14.9532	14.5102	14.6059
616	R003/R232	15.7998	15.2941	15.0915	15.5354	15.5565	15.1451	15.4362	16.5098	16.2926	16.2918	16.4207	16.4536	16.2938	16.4232
617	R003/R233	15.4222	16.0105	16.3415	15.844	15.7007	16.3202	15.9374	14.8031	15.2473	15.386	15.0368	15.1049	15.3611	15.128
618	R003/R234	14.8793	15.2735	14.6107	15.0839	14.7576	14.9482	14.9552	15.0676	15.3657	15.2607	15.2976	15.126	15.3524	15.2784
619	R003/R235	15.2988	15.6448	15.4875	15.5283	15.3757	15.5096	15.487	15.2049	14.6913	15.1141	14.7868	15.167	14.7887	14.8408
620	R003/R236	15.6819	16.0334	15.7715	16.041	15.7585	15.9548	15.9782	16.6266	16.8436	16.6719	16.773	16.6306	16.8238	16.772
621	R003/R237	16.716	16.4934	17.4238	16.7812	16.9918	17.1673	16.9814	16.3746	16.2586	16.5473	16.26	16.4559	16.3625	16.329
622	R003/R238	14.1559	14.9198	14.6382	14.6175	14.3397	14.8728	14.5783	13.6385	14.0679	14.0542	13.9793	13.8465	14.1266	13.9984
623	R003/R239	15.3497	15.5418	15.976	15.6112	15.6426	15.8886	15.7456	14.5764	14.3953	14.8996	14.397	14.7894	14.5753	14.5368
624	R003/R241	15.3259	15.6564	15.6019	15.53	15.3622	15.7027	15.4831	16.4638	16.7332	16.4982	16.7329	16.4835	16.7036	16.7077
625	R004/R005	15.9279	16.4747	16.4236	16.4527	16.1055	16.8258	16.5167	15.9854	16.7209	16.2033	16.6865	16.199	16.6961	16.6843
626	R004/R006	16.6291	16.1599	16.5061	16.5575	16.7051	16.4124	16.641	16.0194	15.7966	15.9988	15.8305	16.0467	15.8645	15.8707
627	R004/R007	15.5283	16.0251	16.2068	15.9707	15.8666	16.4411	16.1056	15.4535	15.6224	15.751	15.5896	15.667	15.7458	15.6961
628	R004/R008	15.9827	15.8845	16.4845	16.0075	16.2157	16.1194	16.0997	15.942	15.6418	16.0687	15.6592	16.0262	15.7324	15.7428
629	R004/R009	15.3688	15.0326	14.9912	15.3282	15.2898	14.9901	15.2058	14.9655	15.3258	15.2085	15.3029	15.1571	15.3395	15.3113
630	R004/R010	15.607	15.4862	15.7671	15.6691	15.7256	15.6147	15.6872	15.4567	15.2903	15.5028	15.3191	15.5079	15.3569	15.379
631	R004/R012	15.4612	15.0108	15.46	15.3354	15.4323	15.2261	15.3568	14.9349	15.1736	15.2379	15.0738	15.0663	15.2383	15.1009
632	R004/R013	15.3325	15.3756	15.0967	15.4503	15.1467	15.278	15.3585	14.8421	15.0336	14.8049	14.9861	14.8191	14.98	14.9459
633	R004/R014	15.1718	15.5797	15.2911	15.4908	15.1688	15.3804	15.3382	15.5173	15.9653	15.7403	15.9886	15.7087	15.9686	15.9857
634	R004/R015	14.7138	14.8466	14.7716	14.8228	14.7277	14.8448	14.7902	13.8441	13.8726	13.9166	13.7878	13.8582	13.8609	13.7936
635	R004/R016	15.8342	16.2471	16.6204	16.1444	16.0584	16.5093	16.2046	16.1661	16.356	16.3825	16.5012	16.4471	16.4482	16.5664
636	R004/R017	15.5366	15.8196	15.9978	15.705	15.7617	15.9234	15.7665	16.0488	15.8486	15.9499	16.0102	16.0896	15.8413	16.021
637	R004/R018	15.1109	15.6787	15.8565	15.4144	15.422	15.7708	15.4668	15.6371	16.127	15.9644	16.1189	15.9182	16.179	16.1524
638	R004/R019	15.1918	15.5372	15.2969	15.4567	15.1278	15.4935	15.3665	14.8947	15.001	14.7969	14.9903	14.8209	14.9287	14.9363
639	R004/R020	15.4476	15.7926	15.789	15.7386	15.55	15.9072	15.7719	15.1092	15.4637	15.3719	15.4794	15.3264	15.5279	15.5299
640	R004/R021	14.8481	14.5825	15.1923	14.6392	14.8002	14.8535	14.6692	14.9425	14.7481	15.0331	14.7892	14.9925	14.7761	14.8108
641	R004/R022	15.1191	15.58	15.6415	15.4948	15.404	15.7866	15.5764	15.0426	15.6129	15.249	15.5624	15.2324	15.6061	15.585
642	R004/R023	16.0142	16.2323	16.4357	16.3881	16.2495	16.5712	16.4411	16.4502	16.2871	16.441	16.3569	16.4974	16.2994	16.3632
643	R004/R025	16.0768	15.3883	16.3633	16.0568	16.242	16.0007	16.1243	15.8977	15.8527	16.0801	15.9263	16.115	15.9481	16.0078
644	R004/R027	14.4583	14.998	14.8259	14.6684	14.6178	15.0394	14.7693	13.9694	14.0913	14.1253	13.998	14.031	14.1159	14.0397
645	R004/R028	15.9136	15.8153	16.0333	15.9878	16.0642	16.0059	16.0512	16.0851	16.5373	16.4346	16.5325	16.3492	16.5811	16.5663
646	R004/R029	15.9559	15.7243	16.0953	16.0229	16.0929	15.9938	16.0874	15.8864	15.7335	15.7824	15.7454	15.8374	15.7484	15.7692
647	R004/R030	15.7555	15.6663	16.0509	15.9378	15.9386	16.0107	15.9986	15.0079	15.1813	15.292	15.1678	15.207	15.2727	15.2491
648	R004/R031	16.4198	16.2527	16.4372	16.5126	16.589	16.4827	16.5692	16.0525	15.9994	16.1044	15.9971	16.1167	16.0201	16.0325
649	R004/R032	16.0936	15.7535	15.6852	16.0957	16.1559	15.8762	16.1705	16.2887	16.5898	16.524	16.6392	16.4983	16.6293	16.6765
650	R004/R033	15.4986	15.2298	15.1344	15.3998	15.3878	15.2059	15.3616	15.3571	14.9533	15.1098	14.9942	15.2144	14.9379	14.9925
651	R004/R034	15.6372	15.4334	15.8335	15.64	15.7589	15.6706	15.7304	14.8016	14.7633	14.8133	14.8109	14.8667	14.7833	14.8354
652	R004/R036	16.0016	15.6462	15.3894	15.9848	15.8383	15.4777	15.8456	16.4089	16.175	16.2083	16.2403	16.2875	16.092	16.1621
653	R004/R039	16.3946	16.0541	15.7786	16.3555	16.4152	15.9865	16.396	16.3584	16.7737	16.646	16.7948	16.6125	16.8432	16.8513
654	R004/R040	16.0837	15.9302	16.2488	16.0742	16.261	16.1868	16.2238	16.0229	15.6633	15.9372	15.6817	16.0109	15.7202	15.7368
655	R004/R041	15.8635	15.2793	15.7026	15.7036	15.9071	15.5369	15.7959	15.499	15.662	15.6998	15.7751	15.7127	15.7098	15.8054
656	R004/R042	15.8126	15.8345	16.032	15.8313	15.8877	15.994	15.8989	15.2733	15.2286	15.2322	15.2427	15.2699	15.2393	15.251
657	R004/R043	15.6293	15.096	15.7149	15.3453	15.6592	15.4291	15.4661	15.6495	15.7963	15.9086	15.8325	15.8825	15.8518	15.8898
658	R004/R044	16.4233	16.1716	15.6764	16.44	16.0951	15.9619	16.2619	15.5706	15.7048	15.5796	15.6473	15.5949	15.6902	15.6427
659	R004/R045	14.8937	14.7893	15.4377	14.9071	15.0479	15.1366	14.9256	14.7875	14.7692	14.8998	14.7984	14.8831	14.7695	14.7926
660	R004/R046	15.0801	15.3223	15.0653	15.1268	15.1141	15.1283	15.109	14.7853	14.8732	14.8018	14.8918	14.7994	14.8121	14.8461
661	R004/R048	16.5188	15.7375	16.0678	16.2614	16.3688	15.9328	16.2389	16.6135	16.8375	16.7617	16.755	16.7187	16.881	16.7942
662	R004/R049	15.6757	15.5828	15.4701	15.6001	15.695	15.6027	15.6415	15.9618	15.6218	15.8532	15.7332	15.9146	15.6062	15.7216
663	R004/R050	14.1417	14.6359	14.542	14.1967	14.1686	14.6092	14.2122	14.1301	14.2143	14.2114	14.2959	14.253	14.2062	14.2984
664	R004/R051	14.8038	14.461	15.3289	14.5991	14.9944	14.9078	14.7625	15.0961	14.7679	15.1937	14.8185	15.1503	14.8604	14.8753
665	R004/R053	15.5209	16.1074	15.9061	15.8219	15.901	15.8959	15.8844	16.0432	16.3751	16.4433	16.3651	16.3547	16.4533	16.4261
666	R004/R054	15.6654	15.7682	16.2834	15.768	15.96	16.253	15.9781	15.2908	15.0537	15.4342	15.0926	15.4278	15.1595	15.17
667	R004/R055	16.6186	16.5257	16.8709	16.6711	16.8493	16.7321	16.7648	16.8364	16.8732	16.9086	16.9234	16.9266	16.9359	16.9756
668	R004/R056	17.2256	17.2057	17.3396	17.3012	17.3746	17.4461	17.4098	16.3242	16.3042	16.5586	16.2219	16.5358	16.4321	16.3532
669	R004/R057	15.6175	15.3524	16.036	15.3746	15.7576	15.6952	15.5564	16.0006	16.1722	16.3374	16.1423	16.2534	16.2825	16.2304
670	R004/R059	16.3346	16.1426	15.4531	16.2555	16.1438	15.8487	16.1671	16.037	16.0361	15.9742	16.0334	16.007	16.0235	16.0098
671	R004/R060	15.1243	16.2192	16.0742	15.7067	15.7629	16.4452	16.0156	15.7768	15.9409	16.0533	15.8687	15.9715	16.0344	15.9802
672	R004/R061	15.1987	14.5661	15.0138	14.8967	15.0088	14.7802	14.8871	15.0776	14.713	15.1347	14.7233	15.0983	14.7758	14.783
673	R004/R062	15.1877	15.0304	15.3403	15.1303	15.1735	15.1967	15.1307	15.1356	15.3184	15.4011	15.3304	15.3688	15.372	15.3937
674	R004/R063	15.0803	14.9491	15.8231	14.9666	15.3642	15.3447	15.1356	14.9933	14.6483	14.7527	14.676	14.8526	14.5986	14.6588
675	R004/R064	15.6281	15.8785	16.1566	15.8456	15.8091	16.1464	15.9534	15.1068	15.336	15.337	15.2861	15.261	15.404	15.3563
676	R004/R065	14.7605	15.2538	15.3672	15.0661	15.0325	15.6325	15.2321	14.3101	14.3171	14.381	14.2778	14.3549	14.3798	14.3424
677	R004/R066	16.091	16.2453	16.59	16.2198	16.2942	16.5631	16.3969	16.6364	17.226	16.8988	17.1664	16.8116	17.2434	17.1889
678	R004/R067	15.4004	15.9011	15.3048	15.8681	15.4814	15.7372	15.79	15.3769	15.5333	15.4137	15.5039	15.3653	15.5162	15.4748
679	R004/R068	15.7984	15.9154	15.7639	15.9311	15.7767	15.846	15.8606	15.6879	16.0239	15.738	16.0207	15.7341	15.9539	15.9694
680	R004/R069	15.1486	15.3274	15.0066	15.4026	15.104	15.247	15.3076	15.3264	15.5265	15.3983	15.569	15.3514	15.464	15.5153
681	R004/R070	15.4282	15.7347	14.921	15.5702	15.2964	15.4518	15.4981	15.9494	16.5794	16.0361	16.5641	16.0301	16.496	16.5186
682	R004/R071	15.5878	15.6613	15.6667	15.8256	15.6163	15.7888	15.8108	15.2716	15.2205	15.23	15.2225	15.2154	15.1913	15.2036
683	R004/R072	16.2927	16.621	16.6021	16.5459	16.4703	16.827	16.6373	16.2927	16.7097	16.6828	16.683	16.5807	16.8081	16.7663
684	R004/R073	14.889	15.1024	14.9989	14.9743	15.0373	15.2339	15.1035	15.0901	14.967	15.0534	14.9345	15.0168	14.9372	14.9235
685	R004/R074	15.3559	15.703	15.3326	15.5147	15.3867	15.4983	15.4961	15.7156	16.0335	15.9193	16.0377	15.8822	16.0546	16.0613
686	R004/R075	16.1011	16.5556	15.8625	16.4235	16.094	16.2422	16.3839	15.7988	16.0762	15.8635	16.0045	15.8554	16.0782	16.0014
687	R004/R076	14.8413	15.0781	15.2662	14.8369	14.9888	15.2181	14.9294	14.3013	14.4429	14.4289	14.5045	14.4637	14.508	14.5629
688	R004/R077	15.4759	15.3919	15.4793	15.5265	15.667	15.5236	15.6382	15.5827	15.3209	15.4783	15.3986	15.5612	15.3591	15.438
689	R004/R078	15.422	15.6025	15.3265	15.5397	15.4198	15.459	15.523	15.612	16.0191	15.914	16.0576	15.8793	16.1198	16.1228
690	R004/R079	15.7138	15.9668	16.0835	15.8954	15.772	16.2076	15.9473	15.431	15.5038	15.5408	15.5453	15.4902	15.5649	15.5707
691	R004/R080	14.9242	15.1812	14.9542	15.0374	14.8826	15.2087	15.0411	15.1946	15.5571	15.2848	15.6215	15.2919	15.5381	15.5934
692	R004/R081	14.9672	14.8922	14.8527	14.8743	14.8821	14.7939	14.7901	14.9573	14.758	14.7516	14.8238	14.8324	14.6775	14.7657
693	R004/R082	15.213	15.2109	15.3456	15.1417	15.1943	15.3366	15.1616	15.6212	15.747	15.9308	15.8208	15.8463	15.8583	15.8993
694	R004/R083	15.2093	15.6144	15.6115	15.3575	15.2974	15.7157	15.443	14.706	14.7992	14.4869	14.7445	14.5659	14.7184	14.716
695	R004/R084	16.3179	16.6401	16.5854	16.5331	16.409	16.748	16.6056	16.336	16.6594	16.4126	16.6087	16.4358	16.6395	16.6229
696	R004/R086	15.8326	16.136	15.6201	16.0984	15.8008	16.0761	16.0654	15.767	15.9189	15.6334	15.9015	15.6615	15.8461	15.8511
697	R004/R087	16.0785	15.8726	15.5598	16.0242	15.8041	15.6071	15.8236	15.9729	16.4315	16.1725	16.4079	16.1167	16.429	16.3913
698	R004/R089	17.225	17.5235	17.0864	17.5195	17.3394	17.3812	17.4639	16.888	16.9561	16.8221	16.9114	16.8566	16.9261	16.8999
699	R004/R090	14.9591	15.1287	15.1067	15.0288	15.0016	15.2174	15.0681	14.7764	15.0837	14.9574	15.074	14.9028	15.0947	15.0939
700	R004/R092	15.8331	15.1244	15.444	15.4846	15.5519	15.1909	15.3522	14.9578	14.7178	14.8167	14.7125	14.8328	14.7007	14.6937
701	R004/R093	15.9376	16.3222	16.3269	16.0141	16.0218	16.3509	16.0823	14.9144	15.4226	15.3299	15.3585	15.2324	15.5149	15.4434
702	R004/R094	15.1325	15.091	14.618	15.0626	14.839	14.874	15.0031	14.4165	14.6127	14.5432	14.498	14.4377	14.6071	14.501
703	R004/R097	17.1115	17.2923	17.1011	17.2419	17.3212	17.3286	17.3676	16.9922	17.3521	16.9867	17.3042	17.0252	17.3373	17.3224
704	R004/R098	16.0077	15.7812	15.631	15.9294	15.9536	15.7287	15.9107	15.7143	15.5852	15.9372	15.5718	15.8424	15.6585	15.6217
705	R004/R099	15.4656	15.5822	15.4259	15.5184	15.2711	15.5335	15.4346	16.1673	16.5465	16.4076	16.5117	16.3038	16.5689	16.5387
706	R004/R100	15.5589	15.1267	15.2006	15.2861	15.5338	15.1403	15.315	15.3999	15.0348	15.3333	15.0469	15.3283	15.0363	15.0574
707	R004/R101	15.4136	15.3905	14.5267	15.3559	14.9742	15.0069	15.1453	14.4161	14.6973	14.3686	14.6783	14.4166	14.6463	14.6466
708	R004/R103	15.8197	15.8191	15.6825	15.9296	15.8958	15.9498	15.9993	15.5849	15.3931	15.4281	15.3609	15.4844	15.3685	15.3447
709	R004/R105	15.5151	15.6114	15.5629	15.598	15.4117	15.8034	15.6109	15.9074	16.34	15.9101	16.4195	15.9819	16.3153	16.4001
710	R004/R106	15.307	15.8589	15.5874	15.6397	15.5725	15.9428	15.772	14.8114	14.9574	14.857	14.9301	14.8406	14.9928	14.9413
711	R004/R107	14.8886	14.9023	14.1522	14.869	14.6405	14.4637	14.7078	14.9915	15.0019	15.0925	15.0271	15.0734	15.0095	15.0095
712	R004/R108	15.5423	15.492	15.0685	15.612	15.2574	15.388	15.474	15.1141	15.1311	15.1178	15.0415	15.0594	15.1438	15.0409
713	R004/R109	16.6667	16.8219	16.7313	16.983	16.7777	16.965	17.0368	17.1612	17.8066	17.4642	17.7346	17.3355	17.8361	17.7456
714	R004/R111	15.6994	15.8968	16.1465	15.8021	15.9808	16.041	15.9259	15.9567	15.8579	16.1271	15.871	16.0605	15.8981	15.8756
715	R004/R112	16.0206	16.6726	15.8107	16.3582	16.0311	16.3069	16.3276	15.8726	16.1978	15.8087	16.1175	15.7987	16.1738	16.1064
716	R004/R113	15.7469	15.7261	15.5841	15.8294	15.6972	15.7145	15.8	15.221	15.1089	15.1028	15.0638	15.1119	15.1171	15.0644
717	R004/R115	14.237	14.5505	14.7356	14.3572	14.2936	14.6955	14.3554	14.6526	15.0193	14.8272	15.0125	14.7762	14.9766	14.9963
718	R004/R116	15.9903	15.7203	15.8014	15.9777	15.9152	15.7223	15.9121	16.0772	15.7952	15.8768	15.8113	15.953	15.7647	15.7792
719	R004/R118	16.4929	16.6817	16.5186	16.7925	16.7517	16.5536	16.7679	16.9778	17.1172	16.9242	17.0446	16.9333	17.0748	17.015
720	R004/R119	14.7096	14.8366	14.6962	14.7293	14.8658	14.7481	14.805	15.3804	14.9587	15.2396	14.9492	15.2904	14.9875	14.9697
721	R004/R120	16.1055	16.3881	16.3527	16.3359	16.2199	16.4348	16.3914	16.5638	17.0747	16.9337	17.0191	16.8477	17.1474	17.0644
722	R004/R121	15.6241	15.3074	15.2571	15.4667	15.3924	15.2442	15.4041	15.5156	15.3374	15.2913	15.2616	15.2969	15.2506	15.1971
723	R004/R122	15.4608	15.6009	15.5317	15.4975	15.5691	15.4956	15.5143	15.0295	15.0874	15.2147	15.081	15.1372	15.137	15.1056
724	R004/R123	15.3994	15.4738	15.5081	15.3882	15.3595	15.5089	15.3836	15.2331	14.9746	15.1047	14.997	15.1466	14.9608	14.9828
725	R004/R125	15.2427	15.4866	15.4907	15.4139	15.3522	15.6767	15.506	16.4072	17.0193	16.6805	16.9705	16.5808	17.0125	16.975
726	R004/R126	15.805	15.908	15.9345	15.9373	15.8909	16.0819	16.0088	15.6589	15.5983	15.5129	15.5449	15.5425	15.5729	15.5294
727	R004/R127	15.0614	15.5386	15.7754	15.2714	15.2809	15.7873	15.3846	15.1319	15.293	15.296	15.2584	15.2307	15.3497	15.3115
728	R004/R128	15.6559	15.1266	15.9559	15.2559	15.6578	15.5095	15.3547	15.7662	15.2491	15.6764	15.3913	15.7024	15.301	15.3886
729	R004/R129	16.1631	16.6696	16.5813	16.4237	16.4211	16.6752	16.4915	17.0202	17.4018	17.1095	17.3512	17.0349	17.3752	17.3025
730	R004/R130	13.9781	14.1898	13.8897	13.8502	13.8377	13.9404	13.8095	14.0309	13.8487	13.9764	13.8093	13.898	13.8122	13.7531
731	R004/R131	14.7567	15.3299	14.8133	14.8978	14.7675	14.9747	14.8219	14.6073	14.6612	14.5825	14.5922	14.5659	14.6344	14.575
732	R004/R132	14.7658	15.519	15.1257	14.9856	14.7806	15.2528	14.8927	15.1845	15.2087	15.1501	15.1508	15.119	15.1553	15.0988
733	R004/R133	15.8772	15.7793	15.4178	15.8667	15.8008	15.6291	15.8197	16.7209	17.0197	16.5795	17.1063	16.705	16.9437	17.0569
734	R004/R135	14.9513	15.2677	15.0299	15.0549	14.9476	15.3109	15.0958	14.5212	14.4687	14.4478	14.3863	14.3982	14.4552	14.3691
735	R004/R137	15.0984	14.771	14.9982	14.8498	15.0952	14.7582	14.852	15.4135	15.2872	15.5943	15.2926	15.5013	15.3392	15.3233
736	R004/R138	16.6461	16.4957	15.8632	16.6204	16.468	16.3329	16.5432	16.5988	16.1349	16.2452	16.2602	16.4692	16.1177	16.2603
737	R004/R139	14.8525	15.0826	14.5266	15.0092	14.8567	14.9382	15.0014	15.7058	16.073	15.7827	16.0365	15.7571	16.0683	16.0329
738	R004/R140	16.3489	16.0738	16.4069	16.2289	16.4244	16.0961	16.255	16.9519	16.4822	16.7852	16.6027	16.8978	16.5293	16.6286
739	R004/R141	16.2987	16.7248	16.6679	16.5994	16.5392	16.8052	16.6862	16.6934	16.8348	16.7543	16.8239	16.7449	16.8489	16.8479
740	R004/R142	14.9484	15.4024	15.0762	15.1722	15.0872	15.4023	15.2546	15.0446	14.9585	14.9953	14.9469	15.0061	14.9522	14.9374
741	R004/R143	15.6245	16.0445	15.4803	15.8821	15.5925	15.766	15.7877	15.6145	16.1163	15.8898	15.9873	15.7893	16.1788	16.0456
742	R004/R144	15.8516	16.5853	16.2581	16.4377	16.0101	16.6442	16.4437	15.2238	15.3729	15.1621	15.3473	15.192	15.3616	15.3606
743	R004/R145	16.1864	17.2013	16.6556	16.9066	16.6449	17.1153	16.9742	17.4891	17.7883	17.4681	17.7594	17.4871	17.7351	17.7356
744	R004/R146	14.018	14.6062	14.5583	14.2463	14.112	14.6244	14.2657	13.1193	13.3509	13.1405	13.2565	13.0465	13.2861	13.201
745	R004/R147	14.7597	15.5584	15.2196	15.0515	14.78	15.4837	15.0476	15.1883	15.6836	15.4904	15.7194	15.4303	15.7117	15.7406
746	R004/R148	14.5851	14.84	14.744	14.5618	14.5173	14.7628	14.5437	14.6672	14.6126	14.5716	14.5467	14.5236	14.5333	14.4785
747	R004/R149	14.326	15.0418	14.9109	14.6204	14.5111	15.078	14.7103	15.15	15.1686	15.2705	15.1171	15.1803	15.2209	15.1503
748	R004/R150	15.6501	15.8113	15.7674	15.8349	15.7733	15.9239	15.8992	15.1683	14.7188	14.9997	14.683	15.04	14.7445	14.7205
749	R004/R151	15.3761	15.2939	15.2714	15.2482	15.3028	15.2571	15.2861	16.078	16.449	16.0856	16.4666	16.1219	16.4236	16.4429
750	R004/R152	14.4232	15.026	14.4384	14.6731	14.3608	14.6999	14.5534	14.7468	14.6564	14.6208	14.5843	14.5703	14.6137	14.5293
751	R004/R153	15.4554	15.9227	15.5719	15.6608	15.4288	15.8567	15.6653	15.6543	15.6008	15.7237	15.6415	15.7121	15.6783	15.6896
752	R004/R154	15.4388	15.5673	15.5489	15.5065	15.5371	15.6395	15.5785	15.4924	15.1439	15.2961	15.2105	15.3672	15.1177	15.1885
753	R004/R155	16.4422	16.9178	16.2092	16.8537	16.4817	16.6993	16.7902	18.0263	18.3741	18.0016	18.4606	18.0843	18.3471	18.4313
754	R004/R156	15.0977	15.7283	15.6089	15.3868	15.3302	15.7672	15.4871	16.1416	15.9735	16.067	15.9618	16.0923	15.9765	15.9674
755	R004/R157	15.7317	15.4415	15.1851	15.674	15.5576	15.3423	15.6102	16.1379	16.0039	16.0623	16.0227	16.0567	15.9958	16.0022
756	R004/R158	15.5039	16.4277	16.0516	16.046	15.6354	16.5068	16.1056	15.0733	15.5609	15.305	15.3944	15.1545	15.5575	15.3976
757	R004/R159	14.6199	15.2204	14.6352	14.7944	14.7443	14.8175	14.7745	15.0303	15.5119	15.3053	15.5124	15.2436	15.5389	15.5189
758	R004/R160	15.0842	15.1687	15.0263	15.0131	14.9611	15.0853	14.9702	14.6143	14.4436	14.2312	14.4902	14.3915	14.3435	14.4358
759	R004/R161	14.8465	14.8263	15.005	14.7616	14.8127	14.8902	14.7869	14.9544	14.9133	14.9776	14.8682	14.9183	14.9419	14.8672
760	R004/R163	15.6651	15.8553	15.881	15.7381	15.8112	15.9011	15.8264	15.7199	15.467	15.4391	15.4953	15.5222	15.3984	15.4469
761	R004/R164	15.1819	15.2087	14.6998	15.2628	15.0664	14.8196	15.0864	15.98	16.3575	16.2151	16.3856	16.1259	16.3594	16.3375
762	R004/R166	15.3475	14.811	15.1452	15.0452	15.1315	15.0514	15.0601	14.4432	14.3767	14.4615	14.3388	14.4034	14.3994	14.3502
763	R004/R167	14.7507	15.3399	14.9478	15.0172	14.9779	15.124	15.0033	15.4629	15.3427	15.4304	15.3185	15.3995	15.3344	15.2992
764	R004/R168	14.8923	14.9214	15.1418	14.8757	14.9648	15.039	14.9168	15.279	14.842	15.0259	14.8601	15.071	14.8095	14.8289
765	R004/R169	15.5384	15.6413	14.5789	15.6289	15.1909	14.881	15.3419	15.547	15.8886	15.6122	15.9155	15.6143	15.8842	15.8918
766	R004/R170	15.2178	15.4556	15.7212	15.2141	15.4315	15.7002	15.4249	14.8966	14.7073	15.0119	14.7027	14.9807	14.8157	14.7973
767	R004/R171	15.2897	15.1348	14.976	15.2464	15.3284	15.0855	15.2981	14.7575	14.7491	14.6922	14.8023	14.7751	14.7929	14.8402
768	R004/R172	15.8885	16.0755	15.9102	16.1555	15.8416	16.1926	16.142	15.8442	15.8499	15.8081	15.8353	15.8	15.8546	15.8443
769	R004/R173	15.2915	15.3694	15.252	15.5092	15.3204	15.3734	15.4458	15.4311	15.8027	15.693	15.7666	15.6062	15.7915	15.7832
770	R004/R174	16.0234	16.3886	15.3627	16.3364	15.8915	16.0203	16.1972	15.5192	15.5928	15.5211	15.5488	15.5181	15.5918	15.5572
771	R004/R175	15.1725	14.9844	14.9303	15.0678	15.0706	14.8785	14.9786	14.3021	14.3076	14.3509	14.2687	14.3143	14.3143	14.2727
772	R004/R176	15.2565	16.1236	15.6818	15.7518	15.4178	15.9327	15.6882	15.7377	15.655	15.727	15.665	15.73	15.6456	15.6566
773	R004/R177	14.3806	14.9933	14.2487	14.7226	14.3708	14.6729	14.5916	14.9853	15.3727	15.1071	15.3264	15.0554	15.3649	15.3088
774	R004/R178	16.3766	16.7389	16.2438	16.6772	16.4503	16.6961	16.728	16.6307	16.5761	16.3256	16.6929	16.5174	16.5383	16.6611
775	R004/R179	14.744	15.1084	14.149	14.8633	14.4295	14.4542	14.5832	14.7821	15.1043	14.7368	14.9787	14.6546	14.9513	14.8552
776	R004/R180	14.9445	15.568	14.6023	15.2546	14.8304	14.8424	14.9641	14.1745	14.0799	14.1536	13.9924	14.0879	14.0569	13.9415
777	R004/R181	15.9345	15.9546	15.8496	15.9792	16.011	15.9419	16.0068	15.9347	16.3019	16.279	16.2588	16.1778	16.3942	16.3344
778	R004/R182	15.5695	15.6303	15.4265	15.6034	15.5826	15.5359	15.5654	15.9162	15.6891	15.8766	15.7132	15.9065	15.7137	15.7431
779	R004/R183	15.3229	15.5678	15.4099	15.342	15.5936	15.4512	15.4341	15.1467	15.2278	15.1635	15.2037	15.151	15.2625	15.1904
780	R004/R184	14.7202	15.4674	15.1094	14.9743	14.8378	15.2094	14.9281	14.5608	14.6235	14.5341	14.5469	14.5004	14.5796	14.5016
781	R004/R185	15.0725	15.2379	14.751	15.1581	14.9209	14.972	15.0318	15.4353	15.7014	15.3191	15.697	15.3983	15.6503	15.645
782	R004/R186	14.7592	14.9211	14.6018	14.9274	14.7338	14.7838	14.8359	15.03	14.8114	14.7068	14.8062	14.8	14.7314	14.724
783	R004/R187	14.3317	14.4218	13.799	14.3327	14.1833	13.9561	14.1655	14.0998	14.1859	14.082	14.1753	14.0586	14.1521	14.1262
784	R004/R188	15.0047	15.7023	15.2366	15.2855	14.9561	15.4236	15.1406	14.518	14.6574	14.3633	14.5757	14.3577	14.5389	14.4807
785	R004/R189	14.8618	15.2846	15.1328	15.1179	14.9897	15.2817	15.0937	16.2285	16.5391	16.2818	16.5595	16.2974	16.4905	16.5109
786	R004/R190	15.9337	15.7211	15.3651	15.8824	15.7818	15.346	15.6887	16.2028	15.8015	15.926	15.938	16.0472	15.7337	15.8687
787	R004/R191	14.8127	14.9758	15.0019	14.9932	14.8027	15.0853	14.9556	14.8802	15.0488	15.0304	15.019	14.9451	15.0322	15.0108
788	R004/R193	17.1004	16.6204	16.0854	17.0368	16.8297	16.3132	16.8375	17.3881	17.0255	16.9778	17.1767	17.2061	17.0088	17.1345
789	R004/R194	15.8136	15.8802	15.1275	15.9576	15.4827	15.5876	15.7598	15.8119	16.3715	15.9203	16.3678	15.8769	16.3287	16.318
790	R004/R195	15.2147	15.8079	15.8879	15.5605	15.4029	16.0579	15.6589	15.1347	15.116	15.0806	15.0301	15.0705	15.1262	15.0439
791	R004/R196	14.0045	13.7367	14.0228	13.6941	13.8958	13.7216	13.6816	13.6859	13.4143	13.7621	13.4834	13.7664	13.4944	13.5399
792	R004/R197	15.4938	15.5459	15.2724	15.5939	15.5009	15.4516	15.6227	15.4188	15.2603	15.4471	15.2495	15.4071	15.2618	15.2448
793	R004/R198	15.372	15.2364	15.0429	15.4262	15.202	15.2614	15.3423	16.0204	16.2041	16.0562	16.2675	16.0921	16.1978	16.2679
794	R004/R199	14.9221	14.942	14.2071	15.0043	14.7735	14.4002	14.7784	15.2512	14.88	15.0534	14.8943	15.0883	14.858	14.8486
795	R004/R200	14.6728	14.8882	14.6351	14.7302	14.6823	14.7717	14.7121	14.8296	14.8835	14.6811	14.9798	14.7441	14.7989	14.9132
796	R004/R202	15.4921	15.4996	15.0625	15.5819	15.2559	15.2721	15.4565	14.8661	14.8599	14.8263	14.8494	14.8168	14.8471	14.8407
797	R004/R203	15.6305	15.3601	15.1138	15.4766	15.5117	15.1895	15.4493	15.7486	16.1853	15.8393	16.2057	15.8353	16.1493	16.1917
798	R004/R204	15.836	15.7726	15.969	16.0293	16.0206	15.9393	16.084	16.5357	16.2624	16.4893	16.3441	16.4881	16.281	16.3304
799	R004/R205	15.2989	15.4249	14.9857	15.5889	15.3249	15.2945	15.5319	15.6449	15.7589	15.6951	15.7671	15.6838	15.8103	15.7814
800	R004/R206	15.2162	15.6286	14.6613	15.6268	15.1193	15.2612	15.4923	14.9461	14.9392	14.6583	14.929	14.7487	14.8478	14.8606
801	R004/R208	15.0235	14.7765	14.1478	15.0455	14.7045	14.4482	14.855	14.1829	14.5521	14.4927	14.5162	14.3491	14.6304	14.5564
802	R004/R209	15.413	15.7129	14.7767	15.6659	15.1015	15.2497	15.4116	15.0137	15.0856	14.7806	15.0971	14.8283	14.9525	14.9866
803	R004/R210	16.0806	15.663	15.1448	16.01	15.6054	15.3702	15.7302	14.9277	15.2456	15.0093	15.212	14.9726	15.2552	15.1956
804	R004/R211	15.0249	15.6279	15.1285	15.4134	15.215	15.5129	15.4309	15.2068	15.266	15.056	15.23	15.0697	15.2125	15.1702
805	R004/R213	15.0356	15.1352	15.6259	15.1331	15.1185	15.3532	15.1536	15.1121	15.413	15.243	15.3631	15.2038	15.3972	15.3753
806	R004/R214	15.4848	15.6254	15.469	15.7043	15.3753	15.6281	15.5913	15.3453	15.2017	15.3038	15.2364	15.3248	15.2453	15.2551
807	R004/R216	15.0038	14.783	14.902	14.9766	14.9284	14.7834	14.8878	14.5644	14.6008	14.7171	14.6241	14.685	14.6712	14.674
808	R004/R218	15.3676	15.6286	15.7209	15.5426	15.4842	15.7082	15.5436	15.2448	15.0446	15.3059	15.1426	15.2765	15.0962	15.173
809	R004/R219	16.0605	16.1728	16.4094	16.3482	16.2279	16.5705	16.4476	16.1285	16.6726	16.3379	16.5723	16.2436	16.6666	16.5885
810	R004/R220	15.8821	15.9495	15.9612	16.0728	15.9425	15.9604	16.0189	15.7381	15.5409	15.8871	15.5414	15.8327	15.6256	15.5909
811	R004/R221	15.6086	16.2623	15.7077	16.1683	15.7631	16.0429	16.0866	15.3669	15.7324	15.2972	15.648	15.2965	15.6482	15.588
812	R004/R222	14.726	15.0577	14.7466	14.9779	14.6744	14.8988	14.834	13.9281	14.0095	13.9982	13.9136	13.9309	13.9967	13.9124
813	R004/R223	14.2985	14.9126	14.823	14.6861	14.5985	14.8505	14.74	14.9463	15.3039	15.2962	15.2503	15.1795	15.3436	15.2993
814	R004/R224	16.0148	15.7869	15.5797	15.8702	15.9133	15.5206	15.7702	15.4038	15.0932	15.2942	15.0623	15.2957	15.0753	15.0405
815	R004/R225	14.7123	15.2792	15.1667	15.1232	14.8936	15.2059	15.0756	14.3826	14.5993	14.7042	14.5101	14.545	14.6544	14.5383
816	R004/R226	15.3158	15.9583	15.8006	15.809	15.4983	15.851	15.7349	15.6284	15.7508	15.7159	15.7226	15.6284	15.7269	15.6879
817	R004/R227	15.2349	15.0164	15.0509	15.1939	15.0926	14.9105	15.0564	15.6114	15.8611	15.5677	15.8373	15.5558	15.7673	15.7553
818	R004/R228	14.3846	14.5386	14.3362	14.5249	14.3943	14.3952	14.4146	14.5221	14.2072	14.4648	14.2094	14.3983	14.1758	14.1663
819	R004/R229	14.7661	14.9658	14.5866	14.8815	14.5882	14.8622	14.8242	14.4597	14.6926	14.6611	14.6796	14.5732	14.761	14.7269
820	R004/R230	15.2995	15.686	15.5808	15.7219	15.5412	15.8795	15.7711	16.6609	16.5051	16.5544	16.6388	16.6782	16.5636	16.6673
821	R004/R231	15.7044	16.2366	15.9312	16.1365	16.0978	16.2158	16.2047	15.7742	15.9685	15.7447	15.9923	15.8359	16.0093	16.0328
822	R004/R232	15.8631	15.2316	15.0948	15.5842	15.6356	15.0715	15.4898	15.4408	14.9333	15.0911	15.0019	15.2308	14.9062	14.9897
823	R004/R233	15.6583	16.0826	16.1601	16.0206	15.7893	16.2207	15.9974	15.4205	15.7105	15.7761	15.734	15.7031	15.8102	15.8024
824	R004/R234	15.1603	15.3826	15.2889	15.367	15.1408	15.3621	15.3077	15.136	15.1673	15.2107	15.1409	15.1284	15.1508	15.1138
825	R004/R235	15.7007	15.658	15.3972	15.8913	15.5914	15.4924	15.7283	15.8783	16.2809	16.057	16.2832	16.0296	16.3185	16.318
826	R004/R236	15.9671	16.1492	15.4413	16.3312	15.8908	15.7714	16.1307	15.7212	15.5042	15.5568	15.5095	15.6075	15.487	15.4999
827	R004/R237	16.912	16.5852	16.7658	17.0021	16.9942	16.7399	17.0245	17.1116	17.0305	17.0778	17.094	17.1186	17.0702	17.1279
828	R004/R238	14.2197	14.9849	13.9969	14.7365	14.1698	14.558	14.5491	13.742	14.0276	13.7243	13.8866	13.6417	13.9385	13.8243
829	R004/R239	15.594	15.5006	16.1332	15.8042	15.8614	15.9599	15.9483	15.2316	15.7497	15.7143	15.776	15.6161	15.866	15.8765
830	R004/R241	15.6044	15.6559	14.9207	15.7408	15.3716	15.2362	15.4952	15.5876	15.4911	15.4502	15.5265	15.4926	15.4791	15.4913
831	R005/R006	16.418	16.0361	16.7293	16.41	16.5575	16.4492	16.5038	16.1459	16.2907	16.2116	16.2613	16.2334	16.3086	16.2837
832	R005/R007	15.315	16.0165	15.7928	15.8719	15.5428	16.1744	15.8942	15.089	15.3167	15.3462	15.307	15.295	15.3973	15.3901
833	R005/R008	15.641	16.0007	16.0952	15.877	15.8547	16.1616	15.9339	16.1836	16.4037	16.391	16.4726	16.4128	16.4439	16.5239
834	R005/R009	14.9523	15.2517	15.556	15.1352	15.0591	15.4784	15.1206	14.5131	14.6601	14.734	14.5955	14.6303	14.6585	14.6108
835	R005/R010	15.2885	15.7592	15.7417	15.5926	15.4891	15.8468	15.6391	15.5087	15.6139	15.7087	15.6702	15.7084	15.6903	15.7377
836	R005/R012	15.1629	15.2854	15.0154	15.2487	15.0869	15.2488	15.2149	14.7286	15.0233	14.7988	14.9869	14.7511	14.9701	14.9507
837	R005/R013	15.0063	15.6065	15.1245	15.383	14.9243	15.5809	15.3429	15.0547	15.9057	15.302	15.7802	15.2184	15.8377	15.7443
838	R005/R014	14.9016	15.7384	14.8545	15.4426	14.866	15.3102	15.2412	15.1201	15.4465	15.2056	15.308	15.0937	15.3733	15.2583
839	R005/R015	14.4015	14.9033	14.6535	14.6946	14.5304	14.8677	14.7062	13.9889	14.332	14.1734	14.2057	14.0786	14.3084	14.2234
840	R005/R016	15.612	16.4455	16.4219	16.1302	15.8758	16.6965	16.2392	15.9003	16.2438	16.0083	16.3084	16.0645	16.2577	16.3305
841	R005/R017	15.2821	15.9844	16.0335	15.635	15.5547	16.0629	15.6988	16.1676	16.5879	16.4091	16.6387	16.3935	16.5906	16.638
842	R005/R018	14.869	15.9271	15.9347	15.3926	15.2632	16.0126	15.4799	15.3149	15.5352	15.3531	15.5066	15.3789	15.4986	15.5029
843	R005/R019	14.9814	15.547	15.3253	15.4029	15.0505	15.621	15.3817	14.9592	15.3318	15.0698	15.3091	15.0431	15.28	15.2748
844	R005/R020	15.3075	15.9481	15.9101	15.7504	15.5893	16.1746	15.9015	14.7522	15.2101	15.0391	15.1684	14.9606	15.2505	15.2157
845	R005/R021	14.7752	14.5828	14.9334	14.6818	14.6832	14.7911	14.6561	15.2558	15.4942	15.4203	15.597	15.4328	15.5005	15.5963
846	R005/R022	14.956	15.6839	15.265	15.4646	15.2381	15.6174	15.4851	14.7182	14.8848	14.6685	14.8704	14.729	14.8537	14.8582
847	R005/R023	15.8918	16.2227	16.3536	16.3495	16.1623	16.4318	16.3608	16.6103	16.8381	16.8174	16.7722	16.7436	16.8468	16.7799
848	R005/R025	15.832	15.5306	15.792	16.0395	16.0001	15.9619	16.0959	15.3934	15.5529	15.6585	15.4549	15.5636	15.6093	15.5124
849	R005/R027	14.2101	15.0159	14.8183	14.6126	14.5088	15.1202	14.7399	14.2915	14.9412	14.6836	14.8303	14.5563	14.9506	14.8733
850	R005/R028	15.562	15.742	15.7769	15.79	15.7298	15.9066	15.8253	15.7179	15.8292	15.9081	15.7835	15.8307	15.8622	15.8129
851	R005/R029	15.6631	15.6468	15.7015	15.8513	15.7588	15.8076	15.8616	15.9709	16.0775	15.9346	16.1026	15.9858	16.0775	16.1068
852	R005/R030	15.4386	15.8329	15.8218	15.8462	15.708	16.0624	15.9273	14.5996	14.8726	14.897	14.8341	14.7863	14.9272	14.8927
853	R005/R031	15.9766	16.2573	16.5101	16.2738	16.3034	16.5427	16.3537	16.3936	16.7251	16.547	16.794	16.5879	16.7303	16.8036
854	R005/R032	15.6524	15.9954	15.4899	15.9176	15.7356	15.8387	15.9228	15.8452	15.8364	15.982	15.8603	15.9244	15.8563	15.8744
855	R005/R033	15.0713	15.3201	15.0989	15.2366	15.0934	15.2414	15.2119	15.4048	15.3472	15.3291	15.3394	15.3727	15.3198	15.3377
856	R005/R034	15.1409	15.465	16.0417	15.4166	15.4946	15.8366	15.5754	14.4683	14.495	14.5187	14.5248	14.5537	14.5128	14.5472
857	R005/R036	15.4387	15.7574	15.6618	15.7585	15.5774	15.8061	15.7578	16.7778	17.122	16.6946	17.204	16.8184	17.0027	17.129
858	R005/R039	15.7164	16.2842	15.8	16.0735	15.9247	16.1356	16.1321	16.0121	16.2529	16.1267	16.1783	16.0638	16.2522	16.1929
859	R005/R040	15.4494	15.9567	15.9662	15.7743	15.7819	16.1166	15.9267	16.2641	16.1828	16.0308	16.266	16.2268	16.15	16.2731
860	R005/R041	15.2262	15.3981	15.3852	15.4411	15.364	15.5528	15.5175	15.2473	15.5315	15.3356	15.5701	15.3393	15.49	15.5451
861	R005/R042	15.256	16.0854	15.8997	15.6616	15.4798	16.0718	15.7242	15.4692	16.0066	15.6666	15.9974	15.649	15.9933	15.996
862	R005/R043	15.168	15.1553	15.1488	15.1931	15.2144	15.1958	15.2278	15.3785	15.3296	15.4734	15.294	15.4315	15.3506	15.3229
863	R005/R044	15.9297	16.0901	15.31	16.2051	15.7552	15.8214	16.0565	15.8277	16.1985	15.8889	16.2069	15.9216	16.1575	16.1848
864	R005/R045	14.4952	14.8219	15.2706	14.7815	14.7233	15.023	14.7562	14.4265	14.4313	14.373	14.5318	14.4547	14.3691	14.4837
865	R005/R046	14.7667	15.4614	15.4348	15.0913	15.0548	15.496	15.1815	15.0185	15.6586	15.4177	15.6614	15.2849	15.6568	15.6502
866	R005/R048	16.2415	15.7737	15.8391	16.2483	16.2472	15.8825	16.2208	16.2693	16.0346	16.3034	16.1086	16.3352	16.1159	16.1457
867	R005/R049	15.3827	15.7135	15.5982	15.5971	15.5193	15.7213	15.6266	16.2075	16.3361	16.3254	16.3189	16.2272	16.3031	16.286
868	R005/R050	13.9473	14.7777	14.4254	14.2756	14.0905	14.7483	14.3066	13.7149	13.8813	13.7183	13.971	13.8103	13.8302	13.9506
869	R005/R051	14.7054	14.587	14.3728	14.7139	14.6052	14.4376	14.5896	15.3565	15.5045	15.4706	15.6044	15.4782	15.5086	15.5894
870	R005/R053	15.4787	16.3383	16.2085	15.9991	15.9737	16.3432	16.1482	15.6441	15.6292	15.7975	15.6298	15.7568	15.6616	15.6676
871	R005/R054	15.6589	15.8304	15.3009	15.9417	15.7042	15.7057	15.9095	15.3522	15.5339	15.6201	15.4462	15.4989	15.5984	15.4847
872	R005/R055	16.6737	16.6503	16.7724	16.9076	16.8625	16.7508	16.9242	16.4504	16.4997	16.372	16.537	16.4375	16.4708	16.5336
873	R005/R056	17.2901	17.4188	17.1751	17.5715	17.3634	17.4908	17.5683	16.5389	17.0894	16.8979	16.9355	16.8058	17.1532	17.0222
874	R005/R057	15.7756	15.5249	15.7079	15.7141	15.8016	15.6587	15.7698	15.6507	15.4067	15.6297	15.4547	15.6759	15.4378	15.4829
875	R005/R059	16.3769	16.2562	16.1107	16.5038	16.4109	16.3921	16.539	16.1848	16.4157	16.2235	16.441	16.2586	16.3978	16.427
876	R005/R060	15.217	16.3463	16.3969	15.9852	15.9626	16.7452	16.3116	15.433	15.6044	15.663	15.5708	15.6217	15.6784	15.6681
877	R005/R061	15.2044	14.709	14.5311	15.1216	14.8543	14.6554	14.9401	15.4421	15.5228	15.4359	15.601	15.5159	15.4983	15.5987
878	R005/R062	15.2359	15.2151	15.1581	15.3483	15.2174	15.2544	15.3009	14.8388	14.6829	14.8276	14.6644	14.8522	14.6851	14.6904
879	R005/R063	15.049	15.2159	15.3862	15.134	15.22	15.2928	15.1827	15.3775	15.2281	15.1237	15.3095	15.3014	15.1505	15.2868
880	R005/R064	15.5596	16.0791	15.9609	15.9893	15.7955	16.2347	16.0779	14.7405	15.0175	15.0083	14.9296	14.9095	15.0744	14.9939
881	R005/R065	14.6895	15.3926	15.2015	15.1794	14.9048	15.5676	15.2435	14.5795	15.0838	14.8971	15.0349	14.8247	15.1547	15.0966
882	R005/R066	15.9158	16.4684	16.6024	16.3248	16.2082	16.765	16.4909	16.3459	16.5238	16.444	16.5365	16.4277	16.5492	16.5588
883	R005/R067	15.1737	16.1019	15.4699	15.9179	15.3719	15.9868	15.86	15.8138	16.2628	15.8546	16.2734	15.8867	16.2208	16.2446
884	R005/R068	15.5603	16.2216	16.065	15.9947	15.686	16.2577	15.9541	15.397	15.7656	15.4254	15.8067	15.4628	15.6857	15.7536
885	R005/R069	14.8859	15.4684	14.778	15.3738	14.87	15.2492	15.2395	15.6229	16.2713	15.7294	16.3599	15.7241	16.1536	16.2517
886	R005/R070	15.2543	15.8166	14.8626	15.6049	15.1519	15.4825	15.4981	15.6414	15.8381	15.5952	15.9339	15.6617	15.7897	15.9008
887	R005/R071	15.3899	15.7787	15.7692	15.8093	15.4878	15.925	15.8044	15.3681	15.7281	15.585	15.6271	15.4343	15.7186	15.6201
888	R005/R072	16.1576	16.8636	16.7296	16.6551	16.3875	17.0178	16.7164	15.8784	16.3877	16.2763	16.3322	16.1389	16.464	16.3841
889	R005/R073	14.8131	15.2565	15.5298	15.0623	15.123	15.5693	15.2349	15.5054	15.8035	15.7798	15.8241	15.6758	15.836	15.835
890	R005/R074	15.3326	15.8846	15.9599	15.6961	15.5967	16.1155	15.8347	15.418	15.5534	15.5871	15.4592	15.4643	15.5798	15.4843
891	R005/R075	16.1051	16.8043	16.45	16.6235	16.2764	16.7102	16.6567	15.9395	16.4917	16.1831	16.4249	16.1323	16.5107	16.4334
892	R005/R076	14.8591	15.1528	15.0736	14.9924	14.8709	15.2181	14.9837	13.9753	14.2222	14.033	14.2028	14.0255	14.2154	14.1991
893	R005/R077	15.5016	15.5824	15.9385	15.7185	15.7686	15.8872	15.8519	15.7567	16.076	15.9453	16.048	15.8833	16.0888	16.0782
894	R005/R078	15.5138	15.6618	15.8907	15.7254	15.6086	15.8214	15.7748	15.2585	15.4573	15.4879	15.3943	15.359	15.531	15.4407
895	R005/R079	15.8192	16.0961	15.8865	16.146	15.8789	16.3172	16.1994	15.534	15.9849	15.8521	15.9388	15.7226	16.0518	15.982
896	R005/R080	14.9974	15.3057	15.1569	15.2711	14.9533	15.3043	15.1993	15.0189	15.3973	15.034	15.4198	15.0251	15.3158	15.3387
897	R005/R081	14.9499	14.9834	15.0352	15.0294	14.9362	14.97	14.9826	15.2495	15.6067	15.1717	15.6282	15.2154	15.4759	15.5368
898	R005/R082	15.2986	15.4444	15.616	15.3651	15.4094	15.6431	15.4611	15.2491	15.0069	15.2754	15.0951	15.2808	15.0571	15.138
899	R005/R083	15.2496	15.6093	15.1563	15.5169	15.1848	15.566	15.4888	14.8073	15.1616	14.7043	15.0922	14.7522	15.0848	15.0531
900	R005/R084	16.3918	16.8736	16.7289	16.7677	16.5108	17.0577	16.8642	15.9775	16.3577	16.1188	16.2647	16.0858	16.3639	16.2755
901	R005/R086	15.973	16.4871	15.6832	16.4153	15.8402	16.2909	16.2771	16.0562	16.7212	16.1446	16.6443	16.1027	16.6497	16.5877
902	R005/R087	16.1857	16.0093	16.0996	16.2964	16.1466	16.2284	16.2998	15.6722	15.8602	15.7582	15.7315	15.6727	15.8645	15.7332
903	R005/R089	17.2959	17.4978	17.1245	17.6764	17.464	17.4047	17.6254	17.2744	17.6296	17.2825	17.5432	17.2787	17.5996	17.5263
904	R005/R090	15.0809	15.3138	14.9291	15.2718	15.0716	15.2797	15.2699	14.3741	14.7374	14.4664	14.6454	14.4125	14.6945	14.6295
905	R005/R092	16.048	15.1756	15.036	15.7691	15.614	15.0542	15.5183	15.3704	15.4891	15.2458	15.5835	15.357	15.4459	15.5417
906	R005/R093	16.0749	16.521	16.6524	16.2842	16.2716	16.7097	16.4017	14.7295	14.9568	15.0377	14.8443	14.8992	15.0704	14.9374
907	R005/R094	15.185	15.1016	14.8928	15.2209	14.9742	15.1815	15.2041	14.6975	15.1293	14.9004	15.0523	14.8194	15.1229	15.0663
908	R005/R097	17.1474	17.541	17.0602	17.4469	17.3127	17.3746	17.4751	16.6735	17.0384	16.6108	17.0196	16.6787	16.976	17.0014
909	R005/R098	16.1339	15.9147	15.8833	16.1266	16.092	16.0135	16.1276	16.1151	16.4114	16.4156	16.4329	16.3497	16.4512	16.4634
910	R005/R099	15.593	15.661	15.5843	15.6935	15.4197	15.7314	15.6316	15.8771	15.8136	15.8121	15.8251	15.8358	15.7893	15.8212
911	R005/R100	15.5499	15.3396	15.3086	15.3807	15.4562	15.3439	15.3597	15.5546	15.5778	15.6045	15.4998	15.5036	15.5463	15.4864
912	R005/R101	15.4051	15.5262	14.9137	15.4703	15.1738	15.42	15.3938	14.1181	14.3908	14.1401	14.3884	14.1675	14.3799	14.38
913	R005/R103	15.8485	15.765	15.7396	15.999	15.8805	16.0099	16.0506	16.0215	16.3237	15.909	16.3295	16.0221	16.2575	16.2905
914	R005/R105	15.5401	15.7352	15.6909	15.7392	15.425	15.9404	15.7015	15.6119	15.8615	15.5038	15.8299	15.5292	15.8089	15.7962
915	R005/R106	15.371	16.1472	15.9155	15.838	15.6536	16.1905	15.913	14.848	15.3349	15.3255	15.2486	15.1318	15.4414	15.3073
916	R005/R107	14.8621	14.9755	14.6067	14.9288	14.6777	14.8535	14.8112	14.9315	14.842	14.79	14.9352	14.8946	14.7802	14.8748
917	R005/R108	15.5233	15.7217	15.3285	15.732	15.3805	15.8052	15.7196	15.4752	15.9884	15.627	15.867	15.5654	15.969	15.8664
918	R005/R109	16.6515	16.8586	16.7038	17.0412	16.779	17.0103	17.1005	16.935	17.0985	16.8457	17.138	16.9139	17.0571	17.1159
919	R005/R111	15.8793	15.9853	16.0884	16.0183	16.1008	16.1447	16.1218	16.3367	16.5288	16.5434	16.498	16.4546	16.5661	16.5065
920	R005/R112	16.2686	16.8126	16.1393	16.6288	16.3049	16.6912	16.639	15.5954	15.8608	15.6081	15.8672	15.639	15.8827	15.892
921	R005/R113	16.0544	15.956	15.8447	16.18	16.0139	15.9868	16.1411	15.6408	15.9995	15.606	16.0105	15.6979	15.9654	15.9975
922	R005/R115	14.4623	14.8107	14.6658	14.6757	14.5449	14.8423	14.6659	14.3488	14.4236	14.3713	14.3884	14.3394	14.3717	14.3628
923	R005/R116	16.2316	15.83	15.5603	16.2538	16.031	15.6977	16.0914	16.3858	16.363	16.0786	16.4073	16.2338	16.2653	16.3377
924	R005/R118	16.6591	16.668	16.8274	16.9821	16.9655	16.7942	17.0074	16.6432	16.7308	16.4315	16.7021	16.5025	16.6387	16.6436
925	R005/R119	14.887	15.0652	14.913	15.039	15.1157	14.9508	15.1074	15.6913	15.7216	15.7404	15.7811	15.7765	15.7622	15.7942
926	R005/R120	16.2327	16.5752	16.029	16.609	16.2128	16.3149	16.4929	16.2971	16.4245	16.4607	16.411	16.4269	16.4755	16.427
927	R005/R121	15.757	15.5536	15.4741	15.729	15.6138	15.6423	15.7016	15.8326	15.895	15.6558	15.9143	15.7297	15.8246	15.8642
928	R005/R122	15.5838	15.6634	16.0365	15.7346	15.7993	15.8181	15.7657	14.6207	14.7873	14.827	14.7106	14.6913	14.8066	14.7146
929	R005/R123	15.599	15.4839	15.4929	15.6375	15.4861	15.5042	15.5617	15.4855	15.9445	15.6208	15.8035	15.5143	15.8779	15.7758
930	R005/R125	15.4514	15.5039	15.5312	15.6679	15.4788	15.7963	15.7166	16.0798	16.3057	16.1255	16.2971	16.0885	16.2655	16.2775
931	R005/R126	16.0659	16.0273	16.0986	16.2433	16.1474	16.2679	16.297	16.032	16.2211	15.9777	16.2091	16.0046	16.2113	16.1992
932	R005/R127	15.3001	15.5843	15.5118	15.5685	15.4024	15.7037	15.5714	14.8042	14.973	14.958	14.9847	14.9088	15.0263	15.0207
933	R005/R128	16.0933	15.307	15.3699	15.6991	15.8162	15.3333	15.6176	16.1306	16.1858	16.0486	16.2517	16.0877	16.154	16.2058
934	R005/R129	16.5673	16.7177	16.2841	16.8443	16.5787	16.5482	16.7265	16.7899	16.7409	16.5707	16.7629	16.6275	16.6709	16.6798
935	R005/R130	14.4215	14.3168	14.6823	14.3383	14.3455	14.576	14.3625	14.2418	14.3188	14.4493	14.2624	14.2945	14.3498	14.256
936	R005/R131	15.1879	15.3926	14.8738	15.3668	15.1154	15.1433	15.2345	14.4263	14.304	14.106	14.4213	14.3043	14.2216	14.3622
937	R005/R132	15.1399	15.6987	15.287	15.4434	15.1528	15.4504	15.2965	15.5866	16.008	15.5814	16.004	15.617	15.9174	15.9134
938	R005/R133	16.3334	16.1047	15.3071	16.4351	16.1	15.7321	16.25	16.3351	16.3222	16.1388	16.348	16.1962	16.2583	16.2924
939	R005/R135	15.3256	15.4368	14.7821	15.5012	15.2255	15.2345	15.4186	14.8682	15.0503	14.8997	14.9843	14.8708	15.0646	14.9946
940	R005/R137	15.4693	14.9647	15.0193	15.3009	15.3115	14.9281	15.1741	15.1417	14.9878	15.2381	15.0431	15.2011	15.0318	15.0528
941	R005/R138	16.9373	16.7541	15.597	17.026	16.5556	16.3313	16.775	16.8973	17.0904	16.6504	17.116	16.8143	17.0062	17.0762
942	R005/R139	15.1552	15.2753	14.3625	15.4021	14.9802	15.0424	15.2762	15.5684	15.5184	15.268	15.5509	15.3866	15.4538	15.5121
943	R005/R140	16.6456	16.231	16.5643	16.6096	16.6843	16.4316	16.615	17.2011	17.037	17.0368	17.1466	17.1594	17.0478	17.1581
944	R005/R141	16.7241	16.8681	16.1662	17.0787	16.6096	16.5692	16.8555	16.494	16.5162	16.1914	16.6586	16.3839	16.446	16.5973
945	R005/R142	15.3007	15.6434	15.6334	15.6204	15.3757	15.9002	15.6716	15.3223	15.7716	15.5241	15.7289	15.4739	15.7741	15.7299
946	R005/R143	15.9458	16.1435	15.5135	16.3067	15.7697	16.0055	16.1263	15.2551	15.3851	15.2361	15.3104	15.2507	15.403	15.3458
947	R005/R144	16.141	16.7259	16.1426	16.7634	16.2255	16.746	16.7213	15.5439	16.0951	15.6366	15.9757	15.5563	16.0763	15.9851
948	R005/R145	16.4185	17.4382	16.9052	17.2208	16.8123	17.3047	17.1908	17.116	17.4585	17.1644	17.4342	17.1408	17.4213	17.4154
949	R005/R146	14.2305	14.62	14.1552	14.4949	14.1571	14.4623	14.358	13.5054	14.1008	13.5222	14.0949	13.5457	14.0159	14.0194
950	R005/R147	15.0008	15.7898	15.2024	15.413	14.9521	15.6521	15.3286	14.8444	15.1778	15.0405	15.0921	14.9205	15.1657	15.0974
951	R005/R148	14.7455	14.973	14.614	14.8571	14.5857	14.7653	14.7065	14.7738	14.931	14.8594	14.9282	14.8102	14.8898	14.8858
952	R005/R149	14.4926	15.2882	15.066	14.9674	14.6863	15.412	15.0213	14.7312	14.9048	14.8497	14.8084	14.7449	14.9011	14.8164
953	R005/R150	15.7549	16.0693	15.7093	16.1409	15.8105	16.1041	16.1129	15.5503	15.7618	15.5525	15.6448	15.5174	15.7359	15.6577
954	R005/R151	15.4996	15.459	14.7595	15.5196	15.2638	15.0527	15.3597	15.6291	15.7053	15.5309	15.6807	15.5263	15.6556	15.6173
955	R005/R152	14.453	15.2483	14.6156	14.9115	14.4837	14.9352	14.7692	14.8935	15.1497	14.9695	15.0531	14.8674	15.1266	15.0201
956	R005/R153	15.5448	16.1088	15.5429	15.9322	15.5304	15.9961	15.883	15.2369	15.3091	15.2483	15.3079	15.241	15.3203	15.3241
957	R005/R154	15.4905	15.663	15.9484	15.6944	15.6829	15.972	15.7776	15.8142	16.1446	16.094	16.0461	15.9137	16.1669	16.0532
958	R005/R155	16.5997	17.0882	16.3139	17.1624	16.6275	16.9256	17.0471	17.5567	17.6064	17.418	17.624	17.4561	17.5646	17.584
959	R005/R156	15.4519	15.9246	15.6378	15.8611	15.6226	15.9426	15.8664	16.3416	16.3527	16.2581	16.4445	16.3575	16.3654	16.439
960	R005/R157	16.0028	15.5539	15.6428	16.0397	15.938	15.8207	16.0424	15.7555	15.733	15.7547	15.7087	15.7058	15.7372	15.6946
961	R005/R158	15.772	16.6956	16.2399	16.4956	15.9242	16.7937	16.4811	15.4747	16.426	15.857	16.264	15.6971	16.427	16.2617
962	R005/R159	14.936	15.4001	14.6248	15.2298	14.8581	15.025	15.0659	14.7421	14.8975	14.7515	14.8528	14.7329	14.8702	14.8236
963	R005/R160	15.4439	15.3187	15.2631	15.4716	15.3106	15.3382	15.3874	14.7479	14.7789	14.5123	14.8355	14.6358	14.7175	14.8013
964	R005/R161	15.249	14.9704	15.0071	15.2331	15.0938	15.0624	15.1697	14.6944	14.5956	14.5539	14.6448	14.603	14.5932	14.6222
965	R005/R163	16.1485	15.8236	15.8087	16.2277	16.1686	15.8711	16.2107	15.9486	16.2218	16.04	16.1332	15.9528	16.2064	16.1066
966	R005/R164	15.577	15.4887	15.0227	15.7549	15.3754	15.2705	15.5418	15.7524	15.8047	15.6373	15.8032	15.6379	15.7313	15.7353
967	R005/R166	15.66	15.1732	14.8009	15.502	15.2968	15.0679	15.3395	14.6861	14.8502	14.8188	14.8405	14.7846	14.9041	14.8692
968	R005/R167	15.1778	15.4339	15.3687	15.461	15.4072	15.4379	15.432	15.1517	14.9944	15.047	15.0065	15.082	14.9778	14.9861
969	R005/R168	15.2107	15.0493	15.0411	15.2484	15.2069	15.129	15.2066	15.5941	15.6405	15.6427	15.6648	15.6409	15.6546	15.662
970	R005/R169	15.8444	15.7584	15.2459	15.9929	15.6016	15.5877	15.8189	15.2274	15.2148	15.1777	15.2597	15.2139	15.2411	15.2725
971	R005/R170	15.5063	15.5245	15.6037	15.5222	15.5493	15.6593	15.5901	14.9702	15.0463	15.1596	15.0132	15.0862	15.1402	15.0867
972	R005/R171	15.6159	15.3233	15.6515	15.6423	15.6858	15.6423	15.7286	14.3096	14.4235	14.3017	14.3765	14.3215	14.43	14.413
973	R005/R172	16.1855	16.3061	15.8969	16.5384	16.0508	16.4183	16.4568	16.1076	16.8197	16.3124	16.6485	16.1749	16.7929	16.6407
974	R005/R173	15.4957	15.5915	15.5148	15.783	15.5659	15.6841	15.7235	15.0975	15.0981	15.2238	15.1069	15.165	15.0905	15.1116
975	R005/R174	16.1409	16.2903	15.7804	16.4134	16.0925	16.3406	16.3579	15.8699	16.1948	15.9482	16.1969	15.9574	16.2109	16.2077
976	R005/R175	15.347	15.2191	14.7318	15.3177	15.1311	14.9022	15.113	13.9094	14.0002	13.8899	13.9434	13.8514	13.9598	13.901
977	R005/R176	15.4917	16.1969	15.2204	15.9447	15.3839	15.6988	15.6995	15.9619	16.4664	16.095	16.3723	15.9858	16.3867	16.3035
978	R005/R177	14.598	15.0702	14.5607	14.9267	14.6168	14.9263	14.8339	14.8155	14.9517	14.7157	14.8879	14.7057	14.8883	14.8479
979	R005/R178	16.7663	16.7641	16.0584	16.994	16.5831	16.5264	16.8691	16.7399	17.1234	16.6611	17.1164	16.7107	17.0738	17.0826
980	R005/R179	15.1175	15.2097	14.3589	15.1923	14.721	14.6706	14.8894	14.4413	14.7919	14.395	14.7135	14.3328	14.6246	14.5733
981	R005/R180	15.3528	15.7038	14.9436	15.6218	15.1481	15.2388	15.3447	14.5264	14.87	14.5334	14.8709	14.5638	14.7922	14.8057
982	R005/R181	16.3594	16.0109	15.9644	16.3484	16.2271	16.0222	16.2658	15.7439	15.7003	15.7765	15.7432	15.7836	15.7555	15.7789
983	R005/R182	15.9783	15.7827	15.7784	16.0501	15.9261	15.8412	15.9775	16.1065	16.1939	16.237	16.1755	16.1828	16.2181	16.2006
984	R005/R183	15.7276	15.82	15.2463	15.8001	15.7816	15.5879	15.7895	14.7559	14.9374	14.6602	14.8879	14.6785	14.8964	14.8435
985	R005/R184	15.1076	15.5941	15.2749	15.3938	15.1561	15.5755	15.3517	14.9151	15.4204	14.9531	15.4328	15.0041	15.3501	15.3806
986	R005/R185	15.4424	15.2776	15.3155	15.5378	15.3395	15.3927	15.4743	15.1368	14.9739	14.8783	15.0544	15.0468	14.9495	15.0294
987	R005/R186	15.1233	15.2307	15.0916	15.3892	15.0541	15.2957	15.2765	15.1254	15.2411	14.9164	15.191	14.9719	15.1433	15.1001
988	R005/R187	14.6448	14.5444	14.2187	14.6734	14.5318	14.4755	14.5853	13.7313	13.9262	13.6355	13.8649	13.636	13.8184	13.7896
989	R005/R188	15.2701	15.6738	15.2014	15.5332	15.1275	15.4105	15.3348	14.7738	15.4444	14.8552	15.3528	14.8269	15.3207	15.2721
990	R005/R189	15.0307	15.389	14.9051	15.3219	14.9472	15.1915	15.1527	16.0072	16.049	15.928	16.0329	15.9365	15.9905	15.9807
991	R005/R190	16.05	15.71	15.781	16.0072	15.917	15.7016	15.8817	16.099	16.1227	16.1784	16.0722	16.0615	16.0805	16.0226
992	R005/R191	14.8651	15.0691	14.9757	15.0893	14.8202	15.2209	15.0461	14.5834	14.7775	14.7071	14.7368	14.6341	14.7345	14.7151
993	R005/R193	17.0998	16.786	16.4707	17.0931	16.8296	16.687	16.928	17.5428	17.8416	17.467	17.8354	17.5098	17.7906	17.7854
994	R005/R194	15.8869	16.1321	15.4373	16.1124	15.5418	15.9701	15.9061	15.3778	15.6306	15.3127	15.6451	15.3192	15.5637	15.568
995	R005/R195	15.2681	16.1047	15.3465	15.6882	15.2582	15.9053	15.6225	15.4855	15.6671	15.3526	15.7279	15.4547	15.6519	15.7046
996	R005/R196	14.0096	13.812	14.2044	13.7196	13.936	14.017	13.7675	13.2875	13.1145	13.365	13.1039	13.3217	13.1548	13.1295
997	R005/R197	15.5766	15.6297	15.6383	15.6719	15.6079	15.8111	15.7427	15.8155	16.1452	16.0209	16.1494	15.9596	16.153	16.1482
998	R005/R198	15.3829	15.2535	14.9711	15.3961	15.1228	15.2864	15.2859	15.6236	15.4177	15.4125	15.5012	15.5097	15.3642	15.4739
999	R005/R199	14.8782	15.123	14.6912	15.0437	14.7811	14.8292	14.8573	15.4287	15.3008	15.2635	15.3708	15.3318	15.2491	15.3093
1000	R005/R200	14.6079	15.0088	14.6986	14.6998	14.6024	15.1038	14.754	14.309	14.5305	14.3129	14.5084	14.2672	14.4571	14.4623
1001	R005/R202	15.4757	15.5982	15.3917	15.6188	15.4251	15.5987	15.6178	15.2285	15.8615	15.5305	15.7681	15.3988	15.8637	15.7712
1002	R005/R203	15.6291	15.5753	15.8864	15.5389	15.6297	15.7935	15.6111	15.5238	15.6918	15.5483	15.6966	15.5315	15.6567	15.6961
1003	R005/R204	15.8831	16.0136	15.451	16.1181	15.8083	15.8547	16.0338	16.8659	16.9641	16.6938	16.9891	16.7311	16.8737	16.9195
1004	R005/R205	15.3279	15.5358	15.4122	15.6027	15.3375	15.607	15.5694	15.2843	15.4211	15.3072	15.4245	15.3015	15.4331	15.4207
1005	R005/R206	15.2344	15.8884	14.9082	15.7149	15.1352	15.5685	15.5813	15.1267	15.733	15.1978	15.6296	15.1145	15.6493	15.5658
1006	R005/R208	15.0025	14.9685	14.256	15.1338	14.5546	14.6439	14.8371	13.8834	14.0223	13.831	13.9519	13.7617	13.9958	13.9143
1007	R005/R209	15.3806	15.9026	15.0054	15.7147	15.1169	15.5021	15.4961	15.1261	15.6378	15.1659	15.5062	15.0438	15.5289	15.4123
1008	R005/R210	16.1224	15.8369	15.2576	16.1245	15.7445	15.6572	15.9365	14.6836	15.0082	14.6723	15.0751	14.7436	14.9716	15.058
1009	R005/R211	15.1665	15.8664	14.7914	15.5754	15.055	15.3386	15.3598	15.483	16.1253	15.3289	16.0557	15.3672	15.954	15.9191
1010	R005/R213	15.2335	15.3433	15.4088	15.353	15.1598	15.4243	15.2531	14.8646	14.7867	14.8432	14.8144	14.8412	14.7876	14.8071
1011	R005/R214	15.7291	15.8076	15.2898	15.9399	15.4489	15.6909	15.753	15.4306	15.7794	15.5573	15.6599	15.4559	15.7756	15.6636
1012	R005/R216	15.3104	15.0197	14.751	15.2599	15.0996	14.7534	15.0969	14.0467	14.281	14.318	14.1602	14.1516	14.3231	14.1857
1013	R005/R218	15.6498	15.7365	15.5806	15.7509	15.4982	15.6285	15.5922	15.5297	15.9731	15.751	15.9662	15.6311	15.9666	15.956
1014	R005/R219	16.3094	16.2946	15.7034	16.5244	16.1403	16.2328	16.4103	15.9378	15.9993	15.7563	16.0776	15.852	15.9586	16.0378
1015	R005/R220	16.0366	16.1436	16.0539	16.2256	15.9744	16.1626	16.1392	15.8336	16.0705	16.1646	15.9362	15.9986	16.1438	15.9983
1016	R005/R221	15.7295	16.5614	15.3221	16.362	15.7233	15.986	16.1285	15.0696	15.4509	14.8509	15.4424	14.9371	15.3115	15.3285
1017	R005/R222	14.7484	15.4562	14.9728	15.0914	14.7828	15.1422	14.9479	14.2553	14.8077	14.5801	14.7914	14.5023	14.837	14.7975
1018	R005/R223	14.3243	15.1203	14.715	14.7467	14.582	14.8342	14.7086	14.8086	14.7246	14.8094	14.8246	14.8632	14.7303	14.8316
1019	R005/R224	16.0614	15.9629	15.8125	15.914	15.962	15.7007	15.8028	15.6531	15.7397	15.7182	15.6429	15.6412	15.7079	15.6194
1020	R005/R225	14.6286	15.3641	14.8067	15.0695	14.7259	15.0357	14.9564	14.1686	14.3808	14.2152	14.366	14.1895	14.318	14.3153
1021	R005/R226	15.2825	16.1577	15.4265	15.8245	15.309	15.8322	15.6656	15.9416	16.5834	16.1248	16.4669	15.9896	16.5059	16.3834
1022	R005/R227	15.311	15.1794	15.2212	15.3298	15.2133	15.311	15.2815	15.2697	15.1445	15.0202	15.1718	15.0888	15.0516	15.0929
1023	R005/R228	14.3221	14.7561	14.1494	14.5388	14.2498	14.3333	14.3445	14.7876	14.7964	14.7924	14.7805	14.7073	14.7198	14.7138
1024	R005/R229	14.6426	15.2903	15.0969	14.9106	14.6932	15.3342	14.9706	14.1526	14.4164	14.3838	14.4135	14.2796	14.4892	14.4531
1025	R005/R230	15.0735	15.7646	15.5871	15.6488	15.3268	15.893	15.6653	16.9746	17.4461	17.0326	17.537	17.1208	17.4625	17.5345
1026	R005/R231	15.4993	16.3175	15.4907	16.1125	15.7462	15.9842	16.0282	15.2847	15.2515	15.1481	15.1975	15.1651	15.2294	15.1846
1027	R005/R232	15.5616	15.373	15.5489	15.5084	15.5604	15.4782	15.5136	15.6301	15.4927	15.4083	15.5583	15.531	15.4636	15.5551
1028	R005/R233	15.3194	16.2392	16.276	15.9261	15.6423	16.4455	15.9871	14.9676	15.4233	15.4882	15.3252	15.2907	15.5213	15.4054
1029	R005/R234	14.8829	15.4861	14.6075	15.2785	14.7911	15.073	15.1093	15.4369	16.0283	15.643	16.0186	15.57	15.9735	15.9707
1030	R005/R235	15.3623	15.8915	15.8823	15.8142	15.4538	15.9869	15.7705	15.2857	15.4692	15.3696	15.3785	15.3044	15.4812	15.3992
1031	R005/R236	15.6411	16.2509	15.6634	16.2326	15.7145	15.9743	16.0592	15.9843	16.1919	16.0068	16.1477	15.989	16.1699	16.1411
1032	R005/R237	16.552	16.6127	16.4699	16.8408	16.6245	16.7227	16.8114	16.6271	16.6952	16.6137	16.6945	16.5976	16.687	16.6872
1033	R005/R238	13.9314	15.2139	14.3055	14.6739	13.9873	14.8225	14.4772	13.9531	14.8103	14.1978	14.667	14.0452	14.7104	14.5955
1034	R005/R239	15.2282	15.8201	15.8746	15.6994	15.4817	15.8927	15.7297	14.8848	15.1546	15.1306	15.1676	15.0794	15.2068	15.2199
1035	R005/R241	15.1838	15.8373	14.8546	15.5863	15.0016	15.3797	15.3142	15.5053	15.8348	15.5788	15.7511	15.4837	15.7981	15.6933
1036	R006/R007	15.4012	15.8723	15.3088	15.7306	15.4605	15.6177	15.644	15.4231	15.5162	15.6819	15.4845	15.5944	15.6156	15.5607
1037	R006/R008	15.8045	15.706	16.2703	15.7582	15.9596	15.9099	15.833	15.8327	15.7871	16.1614	15.8124	16.0915	15.9171	15.9286
1038	R006/R009	15.2064	14.939	15.4486	15.1077	15.2365	15.1554	15.0843	14.5929	14.6211	14.7182	14.6706	14.7237	14.6363	14.6879
1039	R006/R010	15.4804	15.3801	15.1928	15.5033	15.5723	15.2664	15.5143	15.4134	15.1813	15.3067	15.1599	15.3362	15.1866	15.1902
1040	R006/R012	15.3354	14.9513	15.0137	15.1313	15.2848	14.8188	15.1248	15.1445	15.2652	15.325	15.2324	15.1969	15.2915	15.2214
1041	R006/R013	15.2418	15.2312	15.2574	15.2734	15.139	15.2658	15.2795	14.9366	15.3869	15.0479	15.3469	15.0285	15.3347	15.3295
1042	R006/R014	15.0801	15.4698	15.1435	15.3325	15.0744	15.2095	15.1962	15.1083	15.3023	15.1604	15.2833	15.1302	15.2658	15.2502
1043	R006/R015	14.6593	14.6034	14.8652	14.6376	14.6907	14.678	14.6326	13.8186	13.7089	13.7473	13.6329	13.7247	13.6563	13.6178
1044	R006/R016	15.8545	16.1511	16.1417	16.0458	15.9747	16.105	16.0454	16.3632	16.4936	16.4976	16.5847	16.5375	16.5599	16.6179
1045	R006/R017	15.5314	15.6775	15.8179	15.5596	15.6998	15.6516	15.6069	15.8976	15.9727	15.9954	16.0331	16.0314	15.9775	16.0457
1046	R006/R018	15.1876	15.6008	15.7215	15.2957	15.4413	15.6152	15.3997	15.1444	15.4142	15.394	15.3268	15.3036	15.4366	15.3574
1047	R006/R019	15.2772	15.4086	14.9424	15.3425	15.0868	15.1827	15.2428	14.7948	14.8579	14.7549	14.7434	14.6604	14.7865	14.6854
1048	R006/R020	15.6346	15.6439	15.3755	15.6886	15.5797	15.5506	15.6842	15.1863	15.4826	15.3853	15.4275	15.2931	15.519	15.4456
1049	R006/R021	15.0559	14.3258	14.8454	14.6016	14.7795	14.4643	14.5484	14.8829	14.8609	15.0208	14.9047	14.9858	14.8813	14.9215
1050	R006/R022	15.197	15.4944	15.4359	15.3991	15.4231	15.5456	15.4629	14.7176	14.884	14.7081	14.8993	14.7648	14.8674	14.9024
1051	R006/R023	16.0668	16.0653	16.2262	16.2603	16.2731	16.2065	16.2984	16.3979	16.1098	16.3489	16.1231	16.3687	16.1078	16.1096
1052	R006/R025	15.9625	15.3518	15.528	15.8763	15.9624	15.518	15.8632	15.8167	15.7852	16.0254	15.6743	15.9183	15.8449	15.7234
1053	R006/R027	14.3124	14.8363	14.7226	14.4491	14.5587	14.8375	14.5994	14.118	14.3841	14.3335	14.3885	14.3186	14.4171	14.4467
1054	R006/R028	15.681	15.5793	15.9784	15.6745	15.8689	15.7415	15.7624	15.6216	15.7814	15.9259	15.718	15.7942	15.8437	15.7597
1055	R006/R029	15.7803	15.5082	15.4213	15.7417	15.6771	15.2576	15.6262	15.9113	15.606	15.5988	15.6424	15.7121	15.5649	15.6132
1056	R006/R030	15.5602	15.4913	15.8836	15.6534	15.7836	15.6022	15.7137	15.0088	15.1482	15.3384	15.091	15.19	15.2341	15.1633
1057	R006/R031	16.1634	16.184	16.1612	16.2309	16.3134	16.208	16.2815	16.105	16.2969	16.2702	16.2301	16.2066	16.3091	16.2543
1058	R006/R032	15.8626	15.6804	15.7578	15.8488	16.0283	15.8123	15.9904	15.8619	15.8632	16.0338	15.9357	16.0145	15.9083	15.982
1059	R006/R033	15.2504	15.077	14.9859	15.1364	15.1727	14.9158	15.0947	15.2402	14.8315	15.019	14.7722	15.0559	14.7879	14.7617
1060	R006/R034	15.3371	15.2037	15.434	15.2998	15.372	15.2237	15.3169	14.9266	14.8279	14.8659	14.8115	14.8908	14.7949	14.8012
1061	R006/R036	15.7034	15.4458	15.6461	15.6808	15.7387	15.4723	15.67	16.3789	16.4571	16.5004	16.4631	16.4448	16.4555	16.4426
1062	R006/R039	15.994	15.9366	15.88	15.9972	16.1686	15.9027	16.0977	16.0026	16.1269	16.1594	16.1697	16.1467	16.1915	16.2156
1063	R006/R040	15.7222	15.7448	16.0617	15.698	15.9704	15.8659	15.8523	16.0715	15.5171	15.7946	15.6103	15.9592	15.5365	15.6403
1064	R006/R041	15.5107	15.1499	15.3935	15.3439	15.5254	15.1142	15.3595	15.7616	15.8129	15.7744	15.8849	15.8138	15.7903	15.8613
1065	R006/R042	15.4651	15.7788	16.2201	15.5446	15.7244	16.0142	15.7069	15.1915	15.3965	15.3596	15.421	15.356	15.4312	15.4562
1066	R006/R043	15.3823	14.9	15.158	15.0727	15.381	14.9714	15.1541	15.2671	15.2053	15.3911	15.1711	15.3329	15.24	15.2045
1067	R006/R044	16.2105	15.852	15.9681	16.1658	16.1136	15.8627	16.1103	15.514	15.5208	15.4666	15.5067	15.5015	15.5022	15.4921
1068	R006/R045	14.7244	14.7303	15.0245	14.738	14.8314	14.7163	14.6854	14.6667	14.6949	14.8048	14.6326	14.6916	14.6767	14.5965
1069	R006/R046	14.9755	15.1724	15.0216	14.9706	15.0473	14.9085	14.9664	14.6587	15.0386	14.9039	14.9969	14.7924	14.9876	14.9589
1070	R006/R048	16.441	15.5217	15.519	16.1234	16.2429	15.5298	16.058	16.2643	16.0853	16.1111	16.1254	16.1957	16.0756	16.1155
1071	R006/R049	15.6226	15.4206	14.9514	15.5027	15.5423	15.1835	15.4693	15.8377	15.4148	15.5928	15.508	15.6822	15.3444	15.4602
1072	R006/R050	14.1395	14.4978	13.9921	14.1249	14.0549	14.0981	14.0222	14.1211	14.0963	14.1618	14.1686	14.1869	14.0844	14.1488
1073	R006/R051	14.8497	14.2124	14.8044	14.5221	14.9235	14.4008	14.6129	15.0218	14.8568	15.1685	14.9083	15.1266	14.9204	14.9551
1074	R006/R053	15.5778	16.0059	16.1269	15.8313	16.031	15.9258	15.9557	15.6368	15.6659	15.8858	15.6412	15.8072	15.7392	15.6937
1075	R006/R054	15.7462	15.7395	15.4479	15.7951	15.8019	15.5559	15.7873	15.1592	14.9317	15.3348	14.8058	15.1782	15.0116	14.8513
1076	R006/R055	16.701	16.3262	16.5606	16.631	16.8491	16.3819	16.686	16.8551	16.7148	16.7765	16.7951	16.8522	16.7444	16.819
1077	R006/R056	17.3514	17.2158	17.0537	17.3409	17.4407	17.1937	17.3892	16.3799	16.5055	16.7072	16.4586	16.6775	16.6663	16.5971
1078	R006/R057	15.8496	15.0696	15.4272	15.4475	15.7435	15.1327	15.487	15.5408	15.4144	15.7529	15.3498	15.6458	15.495	15.4132
1079	R006/R059	16.434	15.8447	15.3083	16.1917	16.2656	15.4787	16.1054	16.13	15.8522	15.8602	15.9543	15.9987	15.8156	15.9065
1080	R006/R060	15.3146	16.0426	16.2038	15.782	15.921	16.3243	16.0733	15.8028	15.8436	16.0323	15.8184	15.9645	15.9351	15.909
1081	R006/R061	15.3242	14.3434	14.772	14.8845	15.0356	14.4393	14.8048	15.1579	14.924	15.2675	14.9987	15.2704	15.0004	15.0574
1082	R006/R062	15.3906	14.8718	15.2113	15.167	15.274	14.9813	15.1441	14.7405	14.5527	14.8494	14.5869	14.8449	14.6138	14.6431
1083	R006/R063	15.3195	14.7946	15.6322	15.005	15.4285	15.0182	15.0997	14.9132	14.4509	14.7312	14.4452	14.7888	14.4372	14.4535
1084	R006/R064	15.9003	15.8827	15.7292	15.9809	15.845	15.8074	15.9523	15.194	15.3362	15.2081	15.2791	15.1944	15.326	15.2845
1085	R006/R065	14.9726	15.2012	15.4027	15.1434	15.1585	15.4142	15.2626	14.3171	14.5194	14.6461	14.4952	14.5319	14.6507	14.5863
1086	R006/R066	16.227	16.2074	16.1641	16.2679	16.1945	16.2478	16.3063	16.2508	16.5223	16.2938	16.4746	16.2688	16.5001	16.4685
1087	R006/R067	15.5149	15.8	15.3884	15.8832	15.5352	15.6188	15.7732	15.3719	15.3368	15.2772	15.3235	15.2824	15.2934	15.2788
1088	R006/R068	15.8557	15.8217	15.8127	15.9252	15.7843	15.7254	15.8192	15.7902	16.0408	15.8013	16.0489	15.7888	15.9574	15.976
1089	R006/R069	15.2098	15.3071	14.972	15.4009	15.1411	15.162	15.3069	15.2431	15.691	15.3665	15.6491	15.2731	15.5912	15.5721
1090	R006/R070	15.5964	15.4756	15.0656	15.5863	15.4562	15.3252	15.5391	15.6298	15.827	15.453	15.9121	15.5731	15.723	15.8544
1091	R006/R071	15.6672	15.5078	15.5916	15.7895	15.5737	15.5265	15.6952	15.2782	15.0868	15.1503	15.0974	15.1403	15.033	15.0537
1092	R006/R072	16.4104	16.5298	16.4289	16.5802	16.4689	16.5894	16.5937	16.3127	16.6144	16.6058	16.6056	16.5346	16.6885	16.6586
1093	R006/R073	15.0093	15.0607	15.1684	15.0038	15.1514	15.2476	15.1595	15.3708	15.3689	15.4447	15.3773	15.3872	15.3722	15.3904
1094	R006/R074	15.5668	15.5347	15.5683	15.6093	15.6158	15.5138	15.6544	15.3019	15.4087	15.3997	15.3283	15.3008	15.3952	15.3304
1095	R006/R075	16.2153	16.4085	15.8409	16.4333	16.1764	16.036	16.365	15.8326	15.9264	15.6677	15.9155	15.7645	15.8757	15.8755
1096	R006/R076	15.0192	14.8497	14.8013	14.8486	14.9647	14.6177	14.7857	14.469	14.4872	14.5296	14.4615	14.4895	14.5146	14.4653
1097	R006/R077	15.6465	15.2405	15.5621	15.5967	15.8117	15.3136	15.6618	15.5566	15.5663	15.7537	15.5226	15.6609	15.6451	15.5811
1098	R006/R078	15.5828	15.5025	15.5635	15.6132	15.5897	15.3778	15.5973	15.1345	15.3429	15.4178	15.2562	15.2782	15.4298	15.3174
1099	R006/R079	15.8673	15.8087	15.5279	15.981	15.8707	15.7029	15.9546	15.4179	15.3615	15.4909	15.3699	15.4228	15.4094	15.3845
1100	R006/R080	15.1023	15.0216	14.6073	15.117	14.9189	14.7835	15.0032	15.5074	15.6915	15.3592	15.7346	15.409	15.5843	15.6426
1101	R006/R081	15.1079	14.6477	14.8609	14.8871	14.9638	14.6175	14.7949	14.92	14.9549	14.8744	15.0003	14.9003	14.8926	14.9506
1102	R006/R082	15.3964	15.0697	15.2204	15.2078	15.3315	15.0477	15.185	15.198	14.9639	15.3048	15.0393	15.2756	15.0393	15.091
1103	R006/R083	15.3757	15.3669	15.0679	15.381	15.3102	15.2083	15.354	14.7561	14.6491	14.3301	14.6195	14.4729	14.5333	14.5527
1104	R006/R084	16.5499	16.5865	16.3318	16.6545	16.5661	16.3728	16.6427	16.3938	16.5734	16.5612	16.4969	16.5212	16.6206	16.5276
1105	R006/R086	16.0334	16.0682	15.4615	16.165	15.8458	15.8129	16.0348	15.8519	16.1293	15.7552	16.148	15.8039	16.0601	16.0961
1106	R006/R087	16.2899	15.6606	16.0821	16.1074	16.1713	15.8429	16.0559	15.6419	15.7297	15.6428	15.7447	15.6718	15.7232	15.7309
1107	R006/R089	17.4265	17.3941	17.066	17.6362	17.4944	17.1901	17.5225	16.8769	16.7947	16.8242	16.8055	16.8543	16.8156	16.7992
1108	R006/R090	15.1424	15.0523	14.8578	15.1039	15.0853	14.8476	15.0315	14.8597	14.9943	14.9998	14.9679	14.9247	15.0166	14.9693
1109	R006/R092	16.0862	14.8978	15.0202	15.5566	15.6038	14.8011	15.3191	14.9892	14.878	14.8991	14.9171	14.9311	14.8756	14.8966
1110	R006/R093	16.2319	16.1612	16.1723	16.1353	16.2123	16.1104	16.1448	14.6658	14.8003	14.9291	14.7368	14.8373	14.9083	14.8256
1111	R006/R094	15.3461	14.9102	14.6999	15.1225	15.0278	14.7242	15.0236	14.5264	14.4574	14.5289	14.4399	14.4814	14.4618	14.4353
1112	R006/R097	17.2489	17.1195	17.2646	17.2609	17.4342	17.0867	17.2997	17.1297	17.2251	17.068	17.2974	17.1696	17.241	17.3056
1113	R006/R098	16.2094	15.5262	15.3018	15.9388	16.0006	15.3273	15.8401	15.9687	15.8966	16.2475	15.9341	16.1571	15.9983	15.9941
1114	R006/R099	15.5965	15.2907	15.0588	15.4572	15.311	15.0509	15.3071	15.8098	15.763	15.932	15.756	15.8505	15.8076	15.7776
1115	R006/R100	15.599	14.9556	15.2309	15.2222	15.499	15.0348	15.216	15.3671	14.8413	15.1508	14.8282	15.1652	14.8068	14.8168
1116	R006/R101	15.4248	15.1862	15.0504	15.2659	15.1911	15.1453	15.1975	14.5984	14.6424	14.5645	14.6326	14.5995	14.6299	14.64
1117	R006/R103	15.9364	15.5838	15.651	15.8911	15.9357	15.6519	15.9157	15.8619	15.8209	15.7918	15.8424	15.8637	15.8364	15.8573
1118	R006/R105	15.5575	15.4911	15.6662	15.5545	15.3902	15.6358	15.4917	15.5737	15.7813	15.4837	15.8015	15.5206	15.7364	15.7639
1119	R006/R106	15.4345	15.6535	15.3052	15.6118	15.5379	15.4913	15.6058	14.8218	14.7928	14.927	14.762	14.8678	14.867	14.794
1120	R006/R107	14.9913	14.7248	14.0768	14.8096	14.6354	14.2227	14.5982	15.3405	15.1335	15.1607	15.1473	15.2097	15.047	15.0738
1121	R006/R108	15.6077	15.4298	15.1472	15.549	15.3515	15.2821	15.4397	15.3719	15.5144	15.4331	15.4275	15.3695	15.5347	15.4298
1122	R006/R109	16.7565	16.6523	16.2339	16.8941	16.7477	16.6113	16.9231	16.8881	17.0851	16.7608	17.1187	16.8359	17.043	17.0901
1123	R006/R111	15.9033	15.7765	15.7732	15.8301	15.9545	15.6669	15.834	15.93	15.6425	15.9456	15.6912	15.9295	15.6684	15.6856
1124	R006/R112	16.2251	16.5981	16.0392	16.363	16.2139	16.3379	16.3685	15.9625	16.1038	15.9844	16.1305	15.9939	16.1482	16.1613
1125	R006/R113	15.9558	15.5822	15.5875	15.8277	15.8424	15.6638	15.834	15.3523	15.3916	15.2954	15.3947	15.3425	15.4139	15.4163
1126	R006/R115	14.3687	14.4853	14.7401	14.3767	14.4632	14.564	14.3921	14.2793	14.3137	14.3712	14.363	14.3399	14.3017	14.3519
1127	R006/R116	16.1635	15.4973	15.7647	15.9736	16	15.5356	15.8637	16.1255	15.6185	15.7768	15.7283	15.919	15.577	15.6736
1128	R006/R118	16.6561	16.5354	16.5208	16.8356	16.8462	16.4173	16.7733	17.0033	17.0162	16.9178	16.9917	16.9192	16.9894	16.9435
1129	R006/R119	14.9784	14.7391	15.077	14.8556	15.1672	14.8047	14.9661	15.3461	15.0922	15.4744	15.0859	15.4103	15.2015	15.1445
1130	R006/R120	16.3535	16.375	16.2284	16.4795	16.3482	16.2997	16.4687	16.1834	16.3812	16.266	16.351	16.2541	16.3757	16.3545
1131	R006/R121	15.862	15.1569	15.3861	15.5622	15.6294	15.2	15.4888	15.5861	15.1549	15.3068	15.1842	15.3764	15.1076	15.1347
1132	R006/R122	15.7025	15.3505	15.9352	15.5571	15.847	15.4953	15.6001	15.1613	15.0186	15.1774	15.0765	15.2012	15.0431	15.0876
1133	R006/R123	15.669	15.3211	15.4933	15.5144	15.504	15.3223	15.4504	15.443	15.4483	15.3291	15.4886	15.3943	15.403	15.4694
1134	R006/R125	15.4566	15.2844	15.1837	15.4719	15.3504	15.3588	15.4545	16.0805	16.2701	16.0585	16.312	16.0816	16.2233	16.2912
1135	R006/R126	16.053	15.8117	15.8533	16.0559	16.032	15.8609	16.0429	15.8219	15.4487	15.4039	15.5554	15.5967	15.3967	15.5163
1136	R006/R127	15.3388	15.3727	15.1347	15.3796	15.263	15.256	15.3021	15.1964	15.1857	15.1846	15.2136	15.1943	15.2131	15.2372
1137	R006/R128	15.9305	14.9565	15.468	15.338	15.7185	15.1156	15.3284	15.8487	15.5445	15.7766	15.701	15.8579	15.5876	15.7118
1138	R006/R129	16.4571	16.5375	16.052	16.5651	16.4289	16.1754	16.4221	16.7377	16.7034	16.5628	16.7425	16.6188	16.6493	16.6755
1139	R006/R130	14.2804	14.0101	14.2524	13.9646	14.0692	13.9987	13.9212	14.0807	13.7169	13.8961	13.7008	13.8736	13.6712	13.6553
1140	R006/R131	14.9866	14.9671	14.3891	14.9347	14.8183	14.5313	14.7685	14.721	14.5077	14.5475	14.5034	14.5847	14.4836	14.4683
1141	R006/R132	14.9863	15.271	15.6689	15.0499	15.1279	15.3778	15.064	15.2376	15.3343	15.3623	15.3207	15.3056	15.334	15.3018
1142	R006/R133	16.1313	15.6797	15.3759	15.9838	15.9225	15.3951	15.8471	16.2379	16.2842	16.1223	16.2493	16.118	16.2254	16.2007
1143	R006/R135	15.0865	15.1462	15.0359	15.1079	15.0375	15.1891	15.1093	14.551	14.3335	14.3937	14.2389	14.3784	14.3026	14.2278
1144	R006/R137	15.1588	14.6446	14.9793	14.8256	15.0231	14.5477	14.7034	15.5056	15.2433	15.5918	15.2691	15.5188	15.2753	15.275
1145	R006/R138	16.7212	16.333	15.3871	16.5567	16.2505	15.7691	16.2637	16.5707	16.4333	16.3429	16.4728	16.4709	16.4016	16.4583
1146	R006/R139	14.9463	14.8686	14.6413	14.9526	14.858	14.8063	14.9121	15.3692	15.335	15.2035	15.3214	15.2343	15.2946	15.2917
1147	R006/R140	16.4474	15.8451	16.8248	16.197	16.539	16.1648	16.2548	16.9403	16.3459	16.7344	16.4674	16.8377	16.3887	16.4968
1148	R006/R141	16.4896	16.6043	16.6099	16.6645	16.6093	16.7242	16.684	16.6888	16.7465	16.6977	16.731	16.6947	16.763	16.7406
1149	R006/R142	15.1419	15.313	15.5317	15.2186	15.1949	15.4086	15.2408	14.9944	15.1187	15.2026	15.1147	15.1163	15.1697	15.1367
1150	R006/R143	15.7608	15.9641	15.495	15.929	15.5854	15.8502	15.7894	15.2748	15.4086	15.2507	15.3631	15.2804	15.4336	15.3974
1151	R006/R144	15.9487	16.4463	16.0394	16.3756	15.984	16.4092	16.3124	15.1657	15.2168	15.1532	15.1427	15.1092	15.2326	15.1573
1152	R006/R145	16.3232	17.174	16.6159	16.981	16.6264	16.9691	16.9057	17.5663	17.7137	17.4911	17.7771	17.5608	17.6788	17.7473
1153	R006/R146	14.069	14.4574	14.3555	14.2038	14.0575	14.3671	14.1169	13.3558	13.6456	13.3494	13.7192	13.4044	13.6106	13.6725
1154	R006/R147	14.8608	15.4323	15.1765	15.0596	14.8089	15.3761	15.0132	14.8378	15.1081	14.8039	15.0992	14.8128	15.0233	15.0569
1155	R006/R148	14.7218	14.6089	14.5567	14.5671	14.536	14.4835	14.4693	14.6907	14.4535	14.4198	14.3996	14.4414	14.3264	14.3141
1156	R006/R149	14.4429	14.9028	14.6026	14.637	14.4577	14.7522	14.6022	15.1727	15.0564	15.1874	15.0433	15.1383	15.0744	15.0503
1157	R006/R150	15.6851	15.7973	15.6299	15.8325	15.7724	15.7374	15.8333	15.5485	15.2917	15.4266	15.3047	15.5049	15.3249	15.3514
1158	R006/R151	15.5024	15.2082	15.122	15.2811	15.2923	15.0323	15.2261	15.6388	15.708	15.5032	15.6994	15.5347	15.6489	15.6518
1159	R006/R152	14.5931	15.0434	14.6684	14.7706	14.5859	14.7237	14.6745	14.8457	14.5569	14.5875	14.5628	14.6281	14.5023	14.5159
1160	R006/R153	15.5807	15.8615	15.1516	15.6923	15.4111	15.4347	15.5614	15.7021	15.5077	15.436	15.5796	15.572	15.4756	15.5586
1161	R006/R154	15.5362	15.3675	15.2048	15.4633	15.463	15.3364	15.4403	15.8878	15.6863	15.6008	15.785	15.7356	15.6266	15.7483
1162	R006/R155	16.6195	16.8174	16.1298	16.8993	16.5364	16.553	16.7779	17.6812	17.636	17.4106	17.7723	17.5648	17.578	17.7296
1163	R006/R156	15.2974	15.5252	15.5438	15.4382	15.4074	15.5822	15.4815	16.2502	15.8346	15.8197	15.8959	15.9946	15.76	15.8528
1164	R006/R157	15.8705	15.273	15.2731	15.6821	15.6617	15.2827	15.6108	16.1479	15.8973	15.9998	15.9239	16.0016	15.8763	15.891
1165	R006/R158	15.5361	16.4311	16.2822	16.0675	15.7236	16.5609	16.1292	15.3602	15.9621	15.6422	15.8462	15.5187	15.9871	15.86
1166	R006/R159	14.6658	15.0425	15.2868	14.722	14.8452	15.0596	14.783	14.6882	14.7564	14.7705	14.798	14.7643	14.7803	14.8033
1167	R006/R160	15.1181	14.8997	15.2695	14.9208	15.0654	14.9749	14.9212	14.6194	14.2758	14.2223	14.3197	14.3574	14.1895	14.2722
1168	R006/R161	14.9238	14.6726	15.1894	14.7203	14.8387	14.8411	14.7267	15.0081	14.8211	14.9081	14.8079	14.8987	14.8307	14.7931
1169	R006/R163	15.6921	15.6224	16.2545	15.65	15.924	15.9474	15.82	15.7023	15.6256	15.6798	15.6201	15.6826	15.6294	15.6257
1170	R006/R164	15.1107	15.1009	14.8936	15.0942	15.0052	14.8877	14.9651	15.6725	15.6938	15.6577	15.7434	15.6383	15.656	15.6876
1171	R006/R166	15.2541	14.7408	14.7545	14.8913	14.981	14.6925	14.8241	14.3717	14.2279	14.4307	14.0978	14.2902	14.2579	14.1065
[truncated: 20,774 more rows]

## Sheet: GRAIN
Num	Cross	G	T	M	GT	GM	TM	GTM	GP	TP	MP	GTP	GMP	TMP	GTMP
[truncated: 21,945 more rows]

## Sheet: KGW
Num	Cross	G	T	M	GT	GM	TM	GTM	GP	TP	MP	GTP	GMP	TMP	GTMP
[truncated: 21,945 more rows]
